# Supplementary material for: Bis{4-chloro-2-[2-(1H-indol-3-yl)ethyl­imino­meth­yl]phenolato-κ2 N,O}zinc(II)
Source: Acta Crystallogr Sect E Struct Rep Online. 2008 Jan 25;64(Pt 2):m421. doi: 10.1107/S1600536808002213 (PMC2960352; doi:10.1107/S1600536808002213)
Supplement: Supplementary file 2 [file e-64-0m421-Isup2.hkl]

# 
# h,k,l, Fc-squared, Fo-squared, sigma(Fo-squared) and status flag 
# 
data_I
_shelx_title '  C2/c' 
_shelx_refln_list_code          4 
_shelx_F_calc_maximum      295.94 
_exptl_crystal_F_000      1360.00 
_reflns_d_resolution_high  0.7699 
 
loop_ 
 _symmetry_equiv_pos_as_xyz 
 'x, y, z' 
 '-x, y, -z+1/2' 
 'x+1/2, y+1/2, z' 
 '-x+1/2, y+1/2, -z+1/2' 
 '-x, -y, -z' 
 'x, -y, z-1/2' 
 '-x+1/2, -y+1/2, -z' 
 'x+1/2, -y+1/2, z-1/2' 
 
_cell_length_a    25.8989 
_cell_length_b     5.4960 
_cell_length_c    20.6138 
_cell_angle_alpha  90.000 
_cell_angle_beta   91.801 
_cell_angle_gamma  90.000 
 
_shelx_F_squared_multiplier     1.000 
 
loop_ 
 _refln_index_h 
 _refln_index_k 
 _refln_index_l 
 _refln_F_squared_calc 
 _refln_F_squared_meas 
 _refln_F_squared_sigma 
 _refln_observed_status 
   2   0   0    31858.73       -0.56      0.37 o 
   4   0   0    20405.71    20828.90    196.81 o 
   6   0   0      366.77      399.05     12.41 o 
   8   0   0      839.78      743.54     10.89 o 
  10   0   0    27184.44    28285.11    299.55 o 
  12   0   0     1551.98     1475.21     29.50 o 
  14   0   0     4614.58     5007.21     79.63 o 
  16   0   0       36.58       42.73     10.07 o 
  18   0   0     7938.71     7829.67    133.02 o 
  20   0   0     1293.49     1267.62     97.14 o 
  22   0   0     3375.37     3592.94     73.78 o 
  24   0   0     1745.85     1932.32    153.82 o 
  26   0   0     1510.45     1545.81     46.81 o 
  28   0   0     4360.42     4496.80     91.86 o 
  30   0   0      838.66      856.12     41.29 o 
  32   0   0      543.47      538.91     67.95 o 
   1   1   0    36324.55    38053.53    252.17 o 
   3   1   0    71259.14    76640.80    624.72 o 
   5   1   0     2785.04     3231.51     28.76 o 
   7   1   0    10903.06    11230.27     85.90 o 
   9   1   0    18638.68    19337.47    145.85 o 
  11   1   0     5914.94     5669.69     58.42 o 
  13   1   0       24.69       36.24      5.32 o 
  15   1   0      606.12      566.10     13.44 o 
  17   1   0       39.84       43.64      9.59 o 
  19   1   0     9342.52     9292.01    109.25 o 
  21   1   0     6432.35     6403.68     87.26 o 
  23   1   0     2293.21     2297.01     41.29 o 
  25   1   0     1239.53     1270.66     31.51 o 
  27   1   0     1499.53     1569.38     34.20 o 
  29   1   0      941.94     1011.35     29.92 o 
  31   1   0      209.34      174.59     18.80 o 
  33   1   0       52.48       22.14     17.08 o 
   0   2   0    15214.83    17173.20    152.74 o 
   2   2   0     2493.64     2382.89     20.90 o 
   4   2   0     4809.94     4599.01     37.24 o 
   6   2   0     5144.78     5439.65     43.07 o 
   8   2   0     2058.06     1908.61     27.10 o 
  10   2   0       60.93       50.02      6.56 o 
  12   2   0    22055.32    23144.70    214.11 o 
  14   2   0    16504.62    16292.22    178.29 o 
  16   2   0     7660.64     7433.34     96.00 o 
  18   2   0     4046.15     4021.37     52.96 o 
  20   2   0     1330.04     1294.82     26.67 o 
  22   2   0     1472.97     1482.91     29.11 o 
  24   2   0      766.99      717.75     22.51 o 
  26   2   0     1797.34     1835.73     34.14 o 
  28   2   0       82.51       72.21     14.82 o 
  30   2   0      801.10      807.62     34.80 o 
  32   2   0      294.07      262.71     31.12 o 
   1   3   0      951.41     1138.91     14.25 o 
   3   3   0     2287.79     2116.86     26.08 o 
   5   3   0    21447.92    21889.39    199.87 o 
   7   3   0     7234.54     6977.87     62.82 o 
   9   3   0     3506.89     3794.09     47.54 o 
  11   3   0     6208.43     6140.85     72.81 o 
  13   3   0    10787.07    10604.92    121.41 o 
  15   3   0    23984.39    23236.09    344.84 o 
  17   3   0     4198.61     4260.33     64.68 o 
  19   3   0      216.29      208.33     19.86 o 
  21   3   0      761.57      781.09     21.42 o 
  23   3   0     2318.97     2368.05     42.40 o 
  25   3   0     2665.42     2570.25     45.75 o 
  27   3   0       38.38       41.87     29.46 o 
  29   3   0       26.52       17.56     23.75 o 
   0   4   0     4377.54     4059.33     63.32 o 
   2   4   0     1285.63     1172.54     17.12 o 
   4   4   0     7856.32     7947.52     83.57 o 
   6   4   0    10819.08    11169.77    126.78 o 
   8   4   0     2822.97     2754.94     42.87 o 
  10   4   0     1511.52     1629.57     31.19 o 
  12   4   0     8247.58     7829.56    103.89 o 
  14   4   0     4584.66     4622.74     66.78 o 
  16   4   0     1997.49     1998.82     37.25 o 
  18   4   0      987.92      962.22     27.00 o 
  20   4   0       11.78        7.99     14.91 o 
  22   4   0     1858.31     1716.14     37.52 o 
  24   4   0     2282.33     2371.05     46.24 o 
  26   4   0     1105.56     1075.90     48.70 o 
   1   5   0     2466.43     2402.42     27.22 o 
   3   5   0     5517.96     5387.19     60.18 o 
   5   5   0       58.44       37.04     11.83 o 
   7   5   0      511.65      569.73     36.61 o 
   9   5   0     2845.57     2748.03     44.55 o 
  11   5   0     1185.98     1141.63     27.33 o 
  13   5   0      977.53     1060.97     26.97 o 
  15   5   0     1264.98     1236.73     34.30 o 
  17   5   0       25.18        9.86     17.06 o 
  19   5   0     2804.74     2757.64     56.12 o 
  21   5   0      413.36      427.71     33.55 o 
  23   5   0      823.49      761.14     34.16 o 
   0   6   0     3983.35     4028.43     88.53 o 
   2   6   0       14.97        9.78     15.90 o 
   4   6   0      292.75      324.03     25.41 o 
   6   6   0      551.26      527.28     25.31 o 
   8   6   0     2908.08     2925.84     55.66 o 
  10   6   0     2755.78     2692.24     53.33 o 
  12   6   0       49.38       51.50     23.22 o 
  14   6   0       11.21       -3.06     17.39 o 
  16   6   0      333.97      278.29     23.11 o 
  18   6   0     2241.02     2093.37     65.25 o 
   1   7   0     1421.32     1481.39     70.77 o 
   3   7   0      612.42      615.52     52.51 o 
   5   7   0      253.31      271.19     42.14 o 
 -33   1   1      108.80       35.27     17.47 o 
 -31   1   1     1110.48     1112.16     29.46 o 
 -29   1   1        5.85      -21.20     14.13 o 
 -27   1   1      834.59      894.68     29.17 o 
 -25   1   1       13.11       21.71     13.84 o 
 -23   1   1       33.06       24.61     13.51 o 
 -21   1   1      163.86      185.77     15.09 o 
 -19   1   1     2283.00     2362.83     38.65 o 
 -17   1   1      213.11      187.26      9.59 o 
 -15   1   1      204.09      225.18      8.62 o 
 -13   1   1      579.80      464.84     11.28 o 
 -11   1   1     2607.69     2829.64     28.55 o 
  -9   1   1    15422.14    15667.06    118.96 o 
  -7   1   1    37084.17    40364.89    296.03 o 
  -5   1   1     4199.04     4459.93     41.05 o 
  -3   1   1     9742.95     9976.28     80.61 o 
  -1   1   1     2802.60     2845.38     21.84 o 
   1   1   1        1.13       -2.49      1.66 o 
   3   1   1      611.05      588.67     15.69 o 
   5   1   1     8889.20     9408.10     80.79 o 
   7   1   1    12658.44    13189.27    101.45 o 
   9   1   1       12.59       16.53      3.76 o 
  11   1   1      124.44      116.06      8.40 o 
  13   1   1      234.30      318.82     23.86 o 
  15   1   1     7882.43     8006.78     83.74 o 
  17   1   1     2119.56     2152.26     28.56 o 
  19   1   1     1589.90     1685.28     25.66 o 
  21   1   1     2441.12     2449.24     38.57 o 
  23   1   1      250.59      254.71     18.47 o 
  25   1   1     1823.12     1806.13     36.96 o 
  27   1   1        5.33       -1.15     14.01 o 
  29   1   1       11.18        2.26     15.37 o 
  31   1   1      148.15      108.85     18.05 o 
  33   1   1       27.26       -8.27     20.85 o 
 -32   2   1       51.20       29.39     22.11 o 
 -30   2   1        6.87       -9.04     16.60 o 
 -28   2   1       34.20       10.56     16.59 o 
 -26   2   1      164.45      140.89     15.20 o 
 -24   2   1      429.84      384.93     19.41 o 
 -22   2   1       88.55       92.29     12.58 o 
 -20   2   1       25.92       27.94     11.99 o 
 -18   2   1      638.25      680.20     18.60 o 
 -16   2   1      133.64      152.33     10.29 o 
 -14   2   1     3852.51     3927.55     44.90 o 
 -12   2   1     1109.81      901.99     16.67 o 
 -10   2   1     2452.11     2672.32     34.30 o 
  -8   2   1      554.80      472.81     14.48 o 
  -6   2   1        1.89        0.71      3.70 o 
  -4   2   1    12838.54    14447.68    144.56 o 
  -2   2   1        1.14        7.72      2.65 o 
   0   2   1    11780.18    12403.80     84.33 o 
   2   2   1    12379.47    12787.10     85.32 o 
   4   2   1       59.61       98.50      5.04 o 
   6   2   1     3869.39     3608.14     31.95 o 
   8   2   1     4959.85     5345.27     63.16 o 
  10   2   1     1811.97     2092.20     25.34 o 
  12   2   1        3.81       10.64      6.63 o 
  14   2   1      125.26      138.23      8.73 o 
  16   2   1      153.55      137.14     10.77 o 
  18   2   1      687.72      707.55     20.30 o 
  20   2   1      338.64      410.58     18.93 o 
  22   2   1        1.62      -10.45     11.13 o 
  24   2   1      190.09      187.13     14.62 o 
  26   2   1      101.80      111.62     15.63 o 
  28   2   1       13.50      -22.68     15.12 o 
  30   2   1      295.39      287.75     33.60 o 
  32   2   1      126.10       59.60     24.88 o 
 -29   3   1       23.59       13.15     24.24 o 
 -27   3   1      312.49      273.14     41.38 o 
 -25   3   1       54.78       69.15     21.18 o 
 -23   3   1      194.84      192.92     19.00 o 
 -21   3   1      899.28      997.94     28.94 o 
 -19   3   1      237.01      201.62     15.27 o 
 -17   3   1      669.54      538.83     23.76 o 
 -15   3   1     3647.11     3607.59     65.11 o 
 -13   3   1     4747.87     4805.58     60.00 o 
 -11   3   1     1643.20     1647.68     22.47 o 
  -9   3   1        0.19        3.84      5.27 o 
  -7   3   1     2189.95     2215.27     27.24 o 
  -5   3   1      373.60      415.42     18.37 o 
  -3   3   1        2.82       -6.95      5.49 o 
  -1   3   1        4.96        5.54      4.75 o 
   1   3   1       19.51        8.93      4.25 o 
   3   3   1     3725.24     4375.91     38.34 o 
   5   3   1      222.25      237.84      9.18 o 
   7   3   1      250.93      286.48     16.98 o 
   9   3   1       47.25       88.35     15.49 o 
  11   3   1       50.56       68.04      9.13 o 
  13   3   1        2.62       11.78      7.63 o 
  15   3   1     1043.08     1114.26     32.41 o 
  17   3   1      650.57      698.97     20.72 o 
  19   3   1        5.03        1.41     12.32 o 
  21   3   1       65.12       62.76     13.67 o 
  23   3   1      104.61      110.09     13.28 o 
  25   3   1        4.74        6.77     17.50 o 
  27   3   1      322.24      372.54     28.88 o 
  29   3   1       36.68       62.96     24.42 o 
 -26   4   1        5.01      -24.45     21.05 o 
 -24   4   1       58.41       32.32     20.11 o 
 -22   4   1      595.39      603.01     25.33 o 
 -20   4   1       94.24       91.79     15.81 o 
 -18   4   1      190.48      199.74     16.36 o 
 -16   4   1      501.51      515.49     21.06 o 
 -14   4   1      252.80      219.02     14.84 o 
 -12   4   1      732.41      725.93     21.55 o 
 -10   4   1       13.62        3.93      8.29 o 
  -8   4   1     2663.33     2493.82     32.40 o 
  -6   4   1      293.97      282.70     12.97 o 
  -4   4   1      210.81      223.43     22.97 o 
  -2   4   1      528.66      625.04     16.46 o 
   0   4   1      506.46      445.28     11.55 o 
   2   4   1     1562.27     1494.11     24.15 o 
   4   4   1       32.00       48.09      6.95 o 
   6   4   1      406.05      404.69     20.04 o 
   8   4   1     2284.62     2106.60     43.69 o 
  10   4   1     4651.45     4689.82     66.51 o 
  12   4   1      615.00      638.90     22.02 o 
  14   4   1      331.19      348.36     19.18 o 
  16   4   1     3590.65     3419.13     59.49 o 
  18   4   1       13.30       11.78     14.07 o 
  20   4   1      907.17      910.34     27.64 o 
  22   4   1      517.92      511.24     24.87 o 
  24   4   1      747.70      751.26     28.61 o 
  26   4   1        2.53       -7.69     21.10 o 
 -23   5   1        2.90      -16.49     20.40 o 
 -21   5   1      263.23      227.57     22.97 o 
 -19   5   1      161.46      164.59     20.60 o 
 -17   5   1      269.43      277.16     21.29 o 
 -15   5   1      368.93      430.15     28.81 o 
 -13   5   1      392.04      396.15     24.72 o 
 -11   5   1        6.35        4.99     12.23 o 
  -9   5   1      192.42      186.07     23.33 o 
  -7   5   1      216.14      248.34     15.87 o 
  -5   5   1      408.40      373.03     14.62 o 
  -3   5   1      569.73      511.89     21.59 o 
  -1   5   1     2322.31     2179.46     39.03 o 
   1   5   1     3421.20     3230.59     54.98 o 
   3   5   1      457.46      465.40     14.38 o 
   5   5   1     1488.49     1455.80     29.77 o 
   7   5   1        0.04        3.69     13.85 o 
   9   5   1       32.00       38.55     13.60 o 
  11   5   1     2023.53     1926.61     36.35 o 
  13   5   1       19.21       50.42     13.94 o 
  15   5   1      315.69      331.51     19.81 o 
  17   5   1       87.58       52.47     18.75 o 
  19   5   1       37.35       21.73     18.23 o 
  21   5   1      147.28      116.14     26.48 o 
  23   5   1       23.32        9.73     21.11 o 
 -18   6   1        0.75       -8.59     19.45 o 
 -16   6   1       65.03       68.62     19.77 o 
 -14   6   1       13.57        5.31     19.15 o 
 -12   6   1      181.93      201.65     17.75 o 
 -10   6   1        0.55      -17.25     15.82 o 
  -8   6   1       62.01       51.70     15.18 o 
  -6   6   1      430.60      449.17     68.39 o 
  -4   6   1      588.12      585.74     31.38 o 
  -2   6   1      163.99      165.50     23.53 o 
   0   6   1     1034.80     1019.91     61.64 o 
   2   6   1      474.51      475.51     28.31 o 
   4   6   1       53.92       76.10     21.57 o 
   6   6   1      101.00      116.59     16.98 o 
   8   6   1      311.36      282.95     20.43 o 
  10   6   1      140.55      136.64     18.88 o 
  12   6   1      535.19      562.26     27.77 o 
  14   6   1       40.28       27.05     18.66 o 
  16   6   1      466.71      443.90     27.30 o 
  18   6   1       33.92       49.76     21.13 o 
  -5   7   1        4.60       -4.38     32.34 o 
  -3   7   1       52.77       52.22     33.67 o 
  -1   7   1        0.87       12.27     32.91 o 
   1   7   1      246.70      216.11     40.43 o 
   3   7   1     1129.86      944.63     60.31 o 
   5   7   1       42.72       41.66     35.48 o 
 -32   0   2     1245.51     1380.63     43.99 o 
 -30   0   2      318.12      302.64     24.87 o 
 -28   0   2     2263.86     2276.51     59.42 o 
 -26   0   2     3143.24     3002.56     68.40 o 
 -24   0   2     7066.79     7047.01    126.60 o 
 -22   0   2       49.33       66.32     19.00 o 
 -20   0   2     6899.13     7160.16    125.15 o 
 -18   0   2     2174.51     2022.76     41.25 o 
 -16   0   2     3789.39     3515.62     50.65 o 
 -14   0   2    15575.75    15899.43    200.25 o 
 -12   0   2     1152.16     1237.36     22.21 o 
 -10   0   2       72.38       92.81      5.81 o 
  -8   0   2      806.53      674.23     12.55 o 
  -4   0   2     8918.77     9134.09    112.44 o 
  -2   0   2     7008.95     2232.36     64.02 o 
   0   0   2    37054.56       -0.92      0.61 o 
   2   0   2     2339.05      990.38     33.48 o 
   4   0   2    79679.20    81365.15   1861.34 o 
   6   0   2     4048.64     3885.22     42.10 o 
   8   0   2      367.89      439.10     15.13 o 
  10   0   2      548.43      463.78     10.62 o 
  12   0   2    12428.80    12394.35    136.80 o 
  14   0   2    13777.16    13142.55    157.80 o 
  16   0   2    14597.86    15492.47    235.01 o 
  18   0   2     8038.14     8342.51    143.31 o 
  20   0   2     1557.25     1677.11    104.58 o 
  22   0   2     5182.67     5306.83     98.62 o 
  24   0   2     3362.79     3316.74     91.70 o 
  26   0   2       15.65       -2.07     19.39 o 
  28   0   2     2778.28     2762.44     73.07 o 
  30   0   2      378.60      455.62     33.18 o 
  32   0   2    10255.10    10452.39    185.27 o 
 -33   1   2      672.58      625.86     24.44 o 
 -31   1   2      340.72      334.88     19.71 o 
 -29   1   2      359.76      351.97     19.63 o 
 -27   1   2     1510.69     1498.96     32.07 o 
 -25   1   2     2630.47     2710.19     43.12 o 
 -23   1   2      813.59      832.78     23.68 o 
 -21   1   2     3451.39     3492.52     54.13 o 
 -19   1   2     1258.16     1185.93     25.82 o 
 -17   1   2     4466.68     4497.55     48.64 o 
 -15   1   2     7454.57     7487.92     75.27 o 
 -13   1   2     1927.46     1831.37     27.61 o 
 -11   1   2      307.20      332.60      7.60 o 
  -9   1   2    36220.94    37878.86    305.56 o 
  -7   1   2    45570.08    46499.39    393.74 o 
  -5   1   2    60307.68    62279.18    435.60 o 
  -3   1   2    87580.91    93130.39    969.74 o 
  -1   1   2    14783.02    16166.91    108.82 o 
   1   1   2     1345.38     1330.69     14.84 o 
   3   1   2     6342.21     6432.33     52.38 o 
   5   1   2    15425.72    15203.95    187.49 o 
   7   1   2      705.88      703.36      8.99 o 
   9   1   2     6246.03     6635.70     57.29 o 
  11   1   2      315.79      190.09     10.53 o 
  13   1   2    11604.97    11453.54    108.34 o 
  15   1   2     5511.02     5686.70     61.30 o 
  17   1   2     1428.95     1484.49     22.58 o 
  19   1   2     3649.89     3708.64     44.27 o 
  21   1   2     5774.00     5639.12     71.44 o 
  23   1   2     4106.97     4101.52     56.32 o 
  25   1   2     1330.91     1333.24     30.29 o 
  27   1   2      197.46      193.86     16.51 o 
  29   1   2      787.57      748.95     26.85 o 
  31   1   2     1200.97     1186.85     33.11 o 
  33   1   2      385.05      334.18     31.16 o 
 -32   2   2      110.75       54.02     22.62 o 
 -30   2   2     1143.97     1146.59     33.86 o 
 -28   2   2     1068.65     1064.77     28.44 o 
 -26   2   2      128.07      148.44     15.22 o 
 -24   2   2     1027.49     1024.11     25.88 o 
 -22   2   2     2989.19     2848.56     42.47 o 
 -20   2   2    10928.89    10918.71    115.53 o 
 -18   2   2    10096.12    10102.71    106.18 o 
 -16   2   2     4786.65     4689.80     53.16 o 
 -14   2   2     2336.57     2222.41     28.88 o 
 -12   2   2    25885.81    27075.24    264.17 o 
 -10   2   2    17768.39    18215.22    173.65 o 
  -8   2   2     5457.81     5693.67     51.61 o 
  -6   2   2     3552.50     3689.89     31.45 o 
  -4   2   2      704.88      578.27      7.53 o 
  -2   2   2    13782.91    13510.36     86.92 o 
   0   2   2     6008.92     6016.48     39.91 o 
   2   2   2    13344.37    14134.63    126.43 o 
   4   2   2       80.34      153.94      5.00 o 
   6   2   2    13653.15    14459.16    124.08 o 
   8   2   2     1606.27     1125.11     25.04 o 
  10   2   2      419.39      296.68      9.99 o 
  12   2   2     6485.95     6498.40     72.64 o 
  14   2   2     2022.63     1969.20     28.68 o 
  16   2   2     8447.20     8457.23    107.19 o 
  18   2   2     3732.78     3702.80     53.65 o 
  20   2   2     5654.11     5736.33     78.13 o 
  22   2   2       68.27       59.62     13.22 o 
  24   2   2      348.32      332.46     19.30 o 
  26   2   2     2641.10     2717.07     47.54 o 
  28   2   2      146.53      174.02     25.98 o 
  30   2   2     1553.90     1568.66     41.70 o 
  32   2   2        6.98      -35.60     23.73 o 
 -29   3   2      575.41      613.47     50.26 o 
 -27   3   2      205.20      149.18     24.12 o 
 -25   3   2       10.24       -9.18     16.86 o 
 -23   3   2      423.99      464.90     26.91 o 
 -21   3   2    10553.67    10467.08    151.96 o 
 -19   3   2     3947.00     4104.02     53.65 o 
 -17   3   2     3503.44     3422.21     49.66 o 
 -15   3   2     1019.16     1011.05     23.30 o 
 -13   3   2     1593.00     1675.37     27.31 o 
 -11   3   2     8441.27     8604.57    160.79 o 
  -9   3   2     7512.90     7515.12     88.49 o 
  -7   3   2       18.90       42.50      5.74 o 
  -5   3   2      488.13      618.15     13.80 o 
  -3   3   2     1492.02     1285.74     14.82 o 
  -1   3   2    18879.51    19529.41    167.89 o 
   1   3   2     6509.57     6640.31     63.96 o 
   3   3   2     4446.34     5109.46     46.74 o 
   5   3   2     2160.29     2083.72     25.83 o 
   7   3   2    18818.93    18210.86    164.03 o 
   9   3   2    32101.72    33088.41    358.41 o 
  11   3   2     4727.16     4501.28     55.36 o 
  13   3   2       78.27       90.94      7.19 o 
  15   3   2     1581.84     1549.60     37.91 o 
  17   3   2     9080.93     9272.86    116.46 o 
  19   3   2     3227.20     3245.67     40.21 o 
  21   3   2      306.35      404.68     18.26 o 
  23   3   2      801.47      788.07     29.55 o 
  25   3   2      187.18      231.80     21.14 o 
  27   3   2     3245.09     3265.42     61.88 o 
  29   3   2      882.44      923.20     43.46 o 
 -26   4   2      188.24      161.95     32.86 o 
 -24   4   2      586.26      639.06     33.06 o 
 -22   4   2      410.06      411.42     25.46 o 
 -20   4   2     1213.86     1225.08     30.39 o 
 -18   4   2     3594.68     3402.76     53.81 o 
 -16   4   2       16.46       19.37     12.39 o 
 -14   4   2      529.43      544.41     18.54 o 
 -12   4   2     1973.99     1991.89     31.83 o 
 -10   4   2      576.70      596.85     14.90 o 
  -8   4   2      228.90      210.04      9.88 o 
  -6   4   2      980.94      881.07     19.08 o 
  -4   4   2      683.36      697.21     17.15 o 
  -2   4   2     7835.94     7512.68     61.71 o 
   0   4   2     9604.71     9530.84     91.22 o 
   2   4   2     3186.88     3082.49     31.66 o 
   4   4   2     4560.67     4740.13     52.82 o 
   6   4   2    15281.16    15411.42    192.28 o 
   8   4   2    14504.05    14062.83    177.41 o 
  10   4   2    12435.85    12577.77    137.30 o 
  12   4   2     2592.85     2482.85     42.00 o 
  14   4   2       23.33       35.26     13.25 o 
  16   4   2     1284.50     1264.37     29.96 o 
  18   4   2     1568.16     1653.35     35.30 o 
  20   4   2     2116.73     2045.53     40.73 o 
  22   4   2      157.94      147.30     18.92 o 
  24   4   2      238.37      265.88     26.92 o 
  26   4   2      507.29      485.57     26.82 o 
 -23   5   2      394.28      360.40     30.04 o 
 -21   5   2       97.75       63.36     19.79 o 
 -19   5   2      223.62      197.59     20.84 o 
 -17   5   2      368.27      367.77     22.94 o 
 -15   5   2     3528.68     3451.42     62.58 o 
 -13   5   2     2351.57     2343.58     47.21 o 
 -11   5   2      939.17      948.19     28.70 o 
  -9   5   2     2376.31     2332.18     38.90 o 
  -7   5   2      250.16      300.98     11.98 o 
  -5   5   2     2788.92     2716.84     34.68 o 
  -3   5   2     5222.16     5165.75     58.35 o 
  -1   5   2      307.22      302.79     11.62 o 
   1   5   2     4566.28     4506.35     48.08 o 
   3   5   2     3939.01     3751.26     60.27 o 
   7   5   2      548.39      552.00     21.08 o 
   9   5   2     2872.71     2745.26     45.52 o 
  11   5   2      383.42      396.58     20.48 o 
  13   5   2     3824.58     3715.73     58.03 o 
  15   5   2      796.22      782.55     25.94 o 
  17   5   2       45.17       25.05     15.40 o 
  19   5   2      573.67      526.68     28.77 o 
  21   5   2      375.76      357.37     27.00 o 
  23   5   2      316.30      276.64     25.65 o 
 -18   6   2      360.47      347.75     36.37 o 
 -16   6   2     2154.63     2046.33     42.09 o 
 -14   6   2     2064.73     2001.17     40.46 o 
 -12   6   2      450.59      394.23     20.67 o 
 -10   6   2     1964.34     1927.03     37.86 o 
  -8   6   2     1264.32     1340.25     34.92 o 
  -6   6   2     7672.16     7389.08    136.08 o 
  -4   6   2      959.70      968.51     53.36 o 
  -2   6   2      137.86      154.48     23.79 o 
   0   6   2      450.00      469.96     25.59 o 
   2   6   2     1584.96     1624.23     59.19 o 
   4   6   2     1951.00     2004.98     38.10 o 
   6   6   2      427.64      422.84     21.46 o 
   8   6   2      290.42      296.75     21.10 o 
  10   6   2       19.85        1.93     16.44 o 
  12   6   2     2133.91     1989.38     45.68 o 
  14   6   2     1092.97     1147.26     36.32 o 
  16   6   2      205.06      220.38     23.26 o 
  -5   7   2       17.84       49.75     34.53 o 
  -3   7   2      570.32      514.50     48.32 o 
  -1   7   2      601.01      596.68     51.17 o 
   3   7   2     1988.54     1972.01     84.18 o 
   5   7   2     1094.95     1103.32     60.50 o 
 -33   1   3      215.71      206.43     18.34 o 
 -31   1   3       16.68      -13.11     14.80 o 
 -29   1   3        4.19      -21.29     14.20 o 
 -27   1   3      480.22      466.44     22.53 o 
 -25   1   3        1.50       16.52     13.54 o 
 -23   1   3        9.35       13.04     12.61 o 
 -21   1   3      546.33      542.41     19.04 o 
 -19   1   3     1263.30     1215.53     19.58 o 
 -17   1   3     1911.19     1931.79     22.15 o 
 -15   1   3     5405.55     5786.88     54.82 o 
 -13   1   3     2609.46     3147.52     31.82 o 
  -9   1   3      433.81      497.17     15.11 o 
  -7   1   3      540.94      602.67     13.08 o 
  -3   1   3     9437.44    10196.63     82.18 o 
  -1   1   3       26.31       20.30      3.23 o 
   1   1   3    17325.72    17951.84    121.54 o 
   3   1   3     3922.01     4154.75     35.74 o 
   5   1   3     8885.35     9054.52     69.36 o 
   7   1   3     1803.10     1901.56     18.74 o 
   9   1   3    31358.38    34658.42    287.01 o 
  11   1   3    11132.26    12121.67    133.01 o 
  13   1   3     1225.72     1275.30     18.01 o 
  15   1   3      979.06      925.32     16.62 o 
  17   1   3       97.78      120.23      8.67 o 
  19   1   3       21.31       19.34      8.56 o 
  21   1   3       84.77       90.36     12.17 o 
  23   1   3     3787.10     3733.19     52.30 o 
  25   1   3      219.98      222.03     15.78 o 
  27   1   3      111.60       98.16     17.08 o 
  29   1   3     1026.79     1058.52     33.71 o 
  31   1   3       23.72       -9.13     24.26 o 
 -32   2   3       57.72       27.75     17.61 o 
 -30   2   3       52.56       33.47     18.10 o 
 -28   2   3      159.14      135.07     16.33 o 
 -26   2   3      198.30      173.63     15.92 o 
 -24   2   3     1573.31     1601.37     31.70 o 
 -22   2   3      375.53      386.15     16.73 o 
 -20   2   3     8391.13     8325.23     90.50 o 
 -18   2   3     2025.47     2032.31     32.15 o 
 -16   2   3     1568.34     1694.87     27.42 o 
 -14   2   3      525.02      489.74     21.79 o 
 -12   2   3       74.82      102.08      7.12 o 
 -10   2   3    20886.97    22699.67    258.49 o 
  -8   2   3     2272.94     2794.31     41.33 o 
  -6   2   3     4980.61     5533.96     47.73 o 
  -4   2   3    14632.61    16175.54    108.13 o 
  -2   2   3      322.65      421.89      6.73 o 
   0   2   3     1608.74     1549.52     15.64 o 
   2   2   3     1108.31     1073.33     16.74 o 
   4   2   3     2967.47     3110.60     25.81 o 
   6   2   3     1072.45     1338.25     21.73 o 
   8   2   3     4763.76     5280.28     57.94 o 
  10   2   3     4978.01     4727.04     54.63 o 
  12   2   3      778.48      801.96     15.72 o 
  14   2   3     3736.23     3956.75     44.29 o 
  16   2   3     1237.92     1232.46     22.70 o 
  18   2   3      489.40      560.51     18.48 o 
  20   2   3      571.97      572.51     19.58 o 
  22   2   3       32.12       10.24     11.18 o 
  24   2   3      256.13      302.29     15.53 o 
  26   2   3        0.76      -10.66     12.62 o 
  28   2   3     1233.47     1182.25     35.72 o 
  30   2   3       48.56       44.96     27.80 o 
 -29   3   3        3.62      -15.29     22.56 o 
 -27   3   3        0.64      -17.58     18.26 o 
 -25   3   3      473.68      435.52     26.98 o 
 -23   3   3      141.59       98.20     18.27 o 
 -21   3   3       55.33       75.14     14.53 o 
 -19   3   3     1067.10     1121.55     36.63 o 
 -17   3   3     1626.74     1572.24     29.76 o 
 -15   3   3      360.97      372.25     15.01 o 
 -13   3   3     1459.33     1473.45     23.20 o 
 -11   3   3     3675.29     3809.13     41.75 o 
  -9   3   3     1545.38     1680.57     31.77 o 
  -7   3   3       16.80       21.97      6.18 o 
  -5   3   3     2953.93     3020.42     29.92 o 
  -3   3   3     1350.55     1675.87     20.03 o 
  -1   3   3      859.65      886.60     13.75 o 
   1   3   3      796.10      893.10     13.48 o 
   3   3   3      180.53      217.81     24.76 o 
   5   3   3      839.72      907.74     13.31 o 
   7   3   3     1356.39     1436.36     30.45 o 
   9   3   3     4389.29     4431.33     68.06 o 
  11   3   3     1543.60     1591.81     25.50 o 
  13   3   3      115.27      124.80     10.17 o 
  15   3   3      397.66      405.31     19.08 o 
  17   3   3     1309.82     1274.61     27.68 o 
  19   3   3     1790.12     1753.01     29.72 o 
  21   3   3      184.97      208.64     12.91 o 
  23   3   3       19.77       32.03     17.11 o 
  25   3   3        3.77        3.71     17.47 o 
  27   3   3      253.39      297.84     27.61 o 
  29   3   3       29.18       53.35     24.03 o 
 -26   4   3      211.68      170.48     25.22 o 
 -24   4   3      571.43      496.16     29.05 o 
 -22   4   3       91.64       61.62     19.08 o 
 -20   4   3        7.69       50.22     26.21 o 
 -18   4   3      274.80      289.11     16.42 o 
 -16   4   3       74.87       60.32     11.94 o 
 -14   4   3      534.55      494.77     17.60 o 
 -12   4   3      818.17      814.17     20.07 o 
 -10   4   3     2465.52     2530.89     36.13 o 
  -8   4   3     3300.58     3345.74     44.05 o 
  -6   4   3      984.63      994.40     18.53 o 
  -4   4   3     5639.15     5466.32     60.28 o 
  -2   4   3       64.57       65.51      6.79 o 
   0   4   3     2528.54     2605.09     33.03 o 
   2   4   3      168.05      238.32     12.26 o 
   4   4   3     1661.73     1760.88     28.10 o 
   6   4   3      344.38      357.82     23.49 o 
   8   4   3      327.58      313.35     14.71 o 
  10   4   3     2820.53     2634.00     44.74 o 
  12   4   3     1600.59     1714.58     33.58 o 
  14   4   3     2108.89     2151.94     39.13 o 
  16   4   3      409.47      343.24     19.96 o 
  18   4   3      335.36      353.64     20.43 o 
  20   4   3        3.02        2.83     15.50 o 
  22   4   3      637.92      604.52     25.90 o 
  24   4   3     2535.63     2608.09     49.79 o 
  26   4   3      286.54      334.15     45.61 o 
 -23   5   3      222.15      215.33     26.83 o 
 -21   5   3      120.56      172.07     19.28 o 
 -19   5   3      372.52      412.58     22.57 o 
 -17   5   3      694.06      712.29     28.00 o 
 -15   5   3       71.60       67.81     15.11 o 
 -13   5   3        3.71       -6.00     13.22 o 
 -11   5   3       24.74       22.79     12.15 o 
  -9   5   3     1819.53     1763.76     30.54 o 
  -7   5   3       37.98       58.93      9.62 o 
  -5   5   3      835.69      862.90     16.53 o 
  -3   5   3      131.13      112.86     10.66 o 
  -1   5   3      646.99      624.29     21.30 o 
   1   5   3       71.81       85.88      7.40 o 
   3   5   3     1796.11     1721.36     52.60 o 
   5   5   3     3119.57     2921.03     47.11 o 
   7   5   3      142.58      115.42     14.17 o 
   9   5   3     1751.08     1800.81     35.09 o 
  11   5   3       23.20       23.36     13.57 o 
  13   5   3      878.56      864.06     26.29 o 
  15   5   3     1671.44     1619.21     35.15 o 
  17   5   3       26.50       56.76     16.35 o 
  19   5   3      854.20      868.59     31.37 o 
  21   5   3        4.17       -1.52     19.99 o 
  23   5   3      193.09      192.83     35.41 o 
 -16   6   3      235.21      249.15     27.83 o 
 -14   6   3       19.15       -7.50     15.52 o 
 -12   6   3        2.07      -15.26     17.97 o 
 -10   6   3      885.29      867.35     38.68 o 
  -8   6   3        4.11       14.75     23.54 o 
  -4   6   3      322.01      458.86     43.28 o 
  -2   6   3        0.95       -8.15     20.59 o 
   0   6   3       24.88       29.84     16.96 o 
   2   6   3     2181.39     2127.79     39.78 o 
   4   6   3        5.17        6.93     13.45 o 
   6   6   3     1638.27     1510.40     33.82 o 
   8   6   3       23.84       26.57     16.53 o 
  10   6   3      121.69      116.56     19.22 o 
  12   6   3      820.95      760.89     31.26 o 
  14   6   3       60.34       66.85     20.17 o 
  16   6   3        1.10       -8.37     19.66 o 
  -5   7   3       20.80       40.24     33.39 o 
  -3   7   3       17.13       15.88     31.29 o 
  -1   7   3       55.42       11.22     31.86 o 
   3   7   3        4.15        4.85     35.86 o 
   5   7   3        2.91       11.63     44.04 o 
 -32   0   4     1480.55     1466.04     45.21 o 
 -30   0   4     3473.68     3555.78     69.03 o 
 -28   0   4     1335.81     1269.10     38.85 o 
 -26   0   4      315.48      317.73     22.61 o 
 -24   0   4     8529.39     8286.55    125.31 o 
 -22   0   4     2532.87     2391.45     40.79 o 
 -20   0   4     7438.65     7787.55    109.06 o 
 -18   0   4       68.11       80.12     12.48 o 
 -16   0   4       32.77       40.90     12.63 o 
 -14   0   4    14724.28    14174.34    158.24 o 
 -12   0   4    11814.57    11863.63    180.72 o 
 -10   0   4    10363.09    10084.50    103.65 o 
  -8   0   4      157.40      179.71      9.14 o 
  -6   0   4       83.42      120.45     15.94 o 
  -4   0   4     4838.26     5873.91     54.58 o 
  -2   0   4      950.96     1039.73     14.90 o 
   0   0   4     8711.15     8793.95    100.96 o 
   2   0   4     7625.27     7460.60     77.88 o 
   4   0   4     2193.95     2026.00     25.31 o 
   6   0   4    20543.23    21553.94    375.05 o 
   8   0   4     7667.81     7422.53     87.32 o 
  10   0   4     6527.46     7024.66    100.08 o 
  12   0   4      391.90      404.75     15.74 o 
  14   0   4    13635.96    14092.17    155.60 o 
  16   0   4    15943.39    15443.04    215.13 o 
  18   0   4    17381.65    17418.89    242.21 o 
  20   0   4      567.21      671.94     52.34 o 
  22   0   4      854.47      876.57     44.58 o 
  24   0   4      500.78      518.96     30.59 o 
  26   0   4     6774.32     6845.68    125.16 o 
  28   0   4     1721.83     1667.02     49.47 o 
  30   0   4      475.04      439.56     41.99 o 
  32   0   4     2642.13     2609.71     87.50 o 
 -33   1   4     1042.96     1083.87     29.31 o 
 -31   1   4      833.48      793.28     24.84 o 
 -29   1   4      414.31      410.20     20.32 o 
 -27   1   4     2077.19     2039.40     35.30 o 
 -25   1   4      272.44      256.60     15.66 o 
 -23   1   4     2998.52     3203.57     42.69 o 
 -21   1   4     6338.62     6355.52     65.40 o 
 -19   1   4     1976.93     1923.03     23.12 o 
 -17   1   4     1417.10     1435.65     18.71 o 
 -15   1   4     4373.17     4442.53     43.52 o 
 -13   1   4     8202.49     8056.86     80.14 o 
 -11   1   4     9279.44     9295.35     94.89 o 
  -9   1   4    28170.65    29681.26    215.68 o 
  -7   1   4      529.16      681.00      8.57 o 
  -5   1   4    16486.33    16449.02    115.52 o 
  -3   1   4    18932.52    19227.32    133.63 o 
  -1   1   4    16081.08    15879.21    104.81 o 
   1   1   4       28.59       17.19      3.53 o 
   3   1   4     2834.85     3039.54     41.18 o 
   5   1   4     2588.32     2307.93     25.29 o 
   7   1   4    16250.06    16280.53    141.67 o 
   9   1   4    24784.85    26460.35    257.86 o 
  11   1   4     9298.31     9982.42    102.23 o 
  13   1   4    11025.37    11836.03    112.16 o 
  15   1   4     7503.72     7523.68     77.60 o 
  17   1   4     4091.87     3988.97     49.47 o 
  19   1   4     1046.61     1008.38     21.24 o 
  21   1   4     1706.99     1725.89     34.02 o 
  23   1   4     2853.01     2835.69     44.22 o 
  25   1   4     4181.66     4288.60     60.64 o 
  27   1   4      633.83      639.83     27.80 o 
  29   1   4     1720.83     1663.97     34.75 o 
  31   1   4      175.21      174.96     21.10 o 
 -32   2   4      132.43       77.58     18.20 o 
 -30   2   4      546.45      530.38     23.19 o 
 -28   2   4      541.70      538.86     21.81 o 
 -26   2   4     2443.01     2634.16     43.11 o 
 -24   2   4     2819.16     2810.72     39.70 o 
 -22   2   4      350.97      406.14     18.09 o 
 -20   2   4       22.71       12.76     13.67 o 
 -18   2   4     4140.87     4234.43     53.91 o 
 -16   2   4     6616.81     6573.55     84.97 o 
 -14   2   4     1483.27     1511.39     24.78 o 
 -12   2   4    46189.87    48457.22    488.46 o 
 -10   2   4     2226.70     2195.91     37.21 o 
  -8   2   4    18716.62    19045.92    152.13 o 
  -6   2   4    12947.79    13592.55    118.00 o 
  -4   2   4     5019.78     5086.43     38.39 o 
  -2   2   4    13938.96    14649.84    109.36 o 
   0   2   4    27951.46    29666.57    226.98 o 
   2   2   4     7069.98     6586.60     54.76 o 
   4   2   4     7663.32     7433.22     60.16 o 
   6   2   4     6160.65     6433.75     54.53 o 
   8   2   4      749.39      506.70     19.00 o 
  10   2   4    12010.47    12120.21    137.68 o 
  12   2   4    16042.27    16389.80    176.89 o 
  14   2   4     8193.59     8515.94     95.93 o 
  16   2   4     1141.45     1116.93     21.43 o 
  18   2   4      678.98      701.68     19.07 o 
  20   2   4     7684.66     7809.52     91.39 o 
  22   2   4     1170.97     1198.33     25.42 o 
  24   2   4     1951.58     1925.11     33.29 o 
  26   2   4      475.13      450.17     22.22 o 
  28   2   4       85.45       65.31     17.64 o 
  30   2   4     2638.45     2849.66     61.73 o 
 -29   3   4        8.54       -8.77     20.13 o 
 -27   3   4     2143.55     2184.10     45.26 o 
 -25   3   4     1710.88     1681.58     43.10 o 
 -23   3   4      754.15      698.48     28.99 o 
 -21   3   4      844.21      836.32     24.54 o 
 -19   3   4      613.91      688.02     24.08 o 
 -17   3   4     1343.99     1314.04     25.85 o 
 -15   3   4    13240.37    13472.25    155.59 o 
 -13   3   4       18.97       17.56      8.42 o 
 -11   3   4      673.11      659.80     12.02 o 
  -9   3   4     6754.53     6632.16     62.74 o 
  -7   3   4     8478.74     8318.36     81.29 o 
  -5   3   4     4106.43     4301.93     54.35 o 
  -3   3   4     1820.83     2203.15     25.35 o 
  -1   3   4     1033.82     1098.52     23.35 o 
   1   3   4    13795.02    14048.10    119.35 o 
   3   3   4    25124.37    26228.87    224.82 o 
   5   3   4       50.31      112.48      5.96 o 
   7   3   4     4344.16     4682.70     46.74 o 
   9   3   4     2460.83     2360.76     25.87 o 
  11   3   4    16704.51    17080.36    171.21 o 
  13   3   4     3784.49     3963.86     50.60 o 
  15   3   4      150.23      184.85     11.46 o 
  17   3   4     1510.44     1407.82     24.74 o 
  19   3   4       93.60       92.19     10.32 o 
  21   3   4     3287.07     3408.97     59.95 o 
  23   3   4     1656.34     1730.88     40.82 o 
  25   3   4       20.70       21.34     18.04 o 
  27   3   4     1322.27     1395.20     39.52 o 
  29   3   4      440.85      494.04     29.22 o 
 -26   4   4      484.70      518.10     33.22 o 
 -24   4   4     1110.59     1067.75     32.12 o 
 -22   4   4      509.86      457.98     24.08 o 
 -20   4   4     1874.37     1850.52     37.35 o 
 -18   4   4     4564.40     4553.24     70.81 o 
 -16   4   4      977.37      941.94     22.13 o 
 -14   4   4      601.62      571.72     18.14 o 
 -12   4   4      108.86      100.18     10.33 o 
 -10   4   4       26.08       39.54      9.41 o 
  -8   4   4     4658.52     4551.36     52.32 o 
  -6   4   4     2157.89     2136.61     28.60 o 
  -4   4   4     2017.97     1993.12     34.69 o 
  -2   4   4      671.97      608.18     12.87 o 
   0   4   4     5865.54     5889.30     59.30 o 
   2   4   4     6931.50     6378.84     64.06 o 
   4   4   4     7484.00     7504.18     79.48 o 
   6   4   4     3890.26     3871.26     49.81 o 
   8   4   4      900.08      893.02     20.17 o 
  10   4   4     3325.86     3254.86     43.74 o 
  12   4   4      743.80      700.78     23.12 o 
  14   4   4     3180.42     3166.63     51.14 o 
  16   4   4       98.74      100.67     15.39 o 
  18   4   4      570.49      656.67     25.14 o 
  20   4   4     1218.56     1194.69     32.02 o 
  22   4   4      558.81      621.63     27.00 o 
  24   4   4     1028.58     1121.24     33.71 o 
  26   4   4      611.10      671.66     30.00 o 
 -23   5   4      589.26      587.90     35.48 o 
 -21   5   4      974.43      871.61     37.27 o 
 -19   5   4     1490.19     1502.93     42.48 o 
 -17   5   4     1193.72     1232.95     30.92 o 
 -15   5   4      574.27      576.06     24.88 o 
 -13   5   4     1759.13     1761.17     32.10 o 
 -11   5   4     2777.13     2734.02     41.17 o 
  -9   5   4     2790.37     2759.07     40.67 o 
  -7   5   4      384.77      418.26     17.17 o 
  -5   5   4     5077.81     4900.37     56.24 o 
  -3   5   4     3181.47     3059.03     38.39 o 
  -1   5   4     9489.59     9216.62     84.97 o 
   1   5   4     1928.51     1978.47     29.39 o 
   3   5   4     5800.54     5678.94     63.74 o 
   5   5   4     6397.90     6221.18     76.10 o 
   7   5   4      954.21      856.43     24.97 o 
   9   5   4      655.59      660.14     23.15 o 
  11   5   4      405.14      361.05     19.49 o 
  13   5   4      992.02      955.46     27.53 o 
  15   5   4     1578.57     1660.24     36.01 o 
  17   5   4     1747.58     1628.56     36.79 o 
  19   5   4     1088.99     1058.97     31.23 o 
  21   5   4     1068.28     1103.32     33.30 o 
  23   5   4      896.40      916.74     37.28 o 
 -16   6   4      922.63      947.88     37.40 o 
 -14   6   4      619.82      700.40     26.41 o 
 -12   6   4     1713.30     1606.65     35.09 o 
 -10   6   4     1450.38     1401.88     36.38 o 
  -8   6   4      498.14      516.71     30.30 o 
  -6   6   4     4071.02     4132.94    125.37 o 
  -4   6   4     5284.10     5178.30    148.10 o 
  -2   6   4     5267.94     5168.98    149.34 o 
   0   6   4     2677.16     2556.32     44.87 o 
   2   6   4     1057.68     1012.27     24.56 o 
   4   6   4       33.46       14.10     13.80 o 
   6   6   4     2675.44     2571.72     46.00 o 
   8   6   4      941.66      967.12     27.92 o 
  10   6   4      271.71      294.78     19.29 o 
  12   6   4      238.29      244.36     21.93 o 
  14   6   4       23.42      -17.56     18.73 o 
  16   6   4      471.30      449.27     28.44 o 
   3   7   4      468.17      465.88     34.53 o 
 -31   1   5       35.70       25.80     15.80 o 
 -29   1   5        0.08        2.47     14.31 o 
 -27   1   5     1382.41     1372.70     29.35 o 
 -25   1   5     5811.32     5712.76     63.39 o 
 -23   1   5     2924.21     2874.90     33.83 o 
 -21   1   5       31.70       45.86      9.98 o 
 -19   1   5      263.30      249.42      9.84 o 
 -17   1   5     2222.99     2182.16     25.51 o 
 -15   1   5     2385.47     2308.03     24.79 o 
 -13   1   5      133.67      171.05      7.65 o 
 -11   1   5    51119.11    55465.27    438.49 o 
  -9   1   5    16290.14    17269.89    138.08 o 
  -7   1   5     1016.99     1460.41     18.29 o 
  -5   1   5     1440.84     1298.50     12.76 o 
  -3   1   5      234.27      234.30     14.39 o 
  -1   1   5    17132.28    18007.51    132.50 o 
   1   1   5      238.63      293.21      8.38 o 
   3   1   5    25245.95    27085.70    193.72 o 
   5   1   5     1881.02     2055.90     21.94 o 
   7   1   5      679.77      622.75     18.39 o 
   9   1   5     2001.33     1775.30     21.68 o 
  11   1   5     1575.63     1695.62     22.55 o 
  13   1   5      437.52      594.20     18.49 o 
  15   1   5     2160.29     2222.53     29.33 o 
  17   1   5     4265.67     4473.15     49.94 o 
  19   1   5      321.03      335.40     14.12 o 
  21   1   5      603.70      630.96     19.40 o 
  23   1   5      691.10      691.98     20.62 o 
  25   1   5      112.40      107.76     13.17 o 
  27   1   5     4112.78     4066.91     53.68 o 
  29   1   5     1182.77     1226.61     34.92 o 
  31   1   5       81.79       52.81     19.88 o 
 -30   2   5      554.65      588.47     24.42 o 
 -28   2   5       22.86       -3.62     14.05 o 
 -26   2   5     2840.89     2751.19     38.02 o 
 -24   2   5      915.49     1001.87     22.63 o 
 -22   2   5      176.47      167.27     12.60 o 
 -20   2   5        7.18       -3.99     10.92 o 
 -18   2   5       20.77       37.90     11.91 o 
 -16   2   5     8994.32     9080.59    104.45 o 
 -14   2   5     2266.21     2483.00     29.08 o 
 -12   2   5     6814.60     7339.38     66.86 o 
 -10   2   5    16910.31    18379.61    148.08 o 
  -8   2   5     4069.63     4962.37     44.70 o 
  -6   2   5     5649.93     5678.85     51.44 o 
  -4   2   5     2864.65     3153.66     32.68 o 
  -2   2   5      134.93      201.60      7.00 o 
   0   2   5     2965.62     3151.81     26.07 o 
   2   2   5     7569.24     8052.20     70.82 o 
   4   2   5     6526.94     6757.47     85.55 o 
   6   2   5     5631.78     6304.33     62.57 o 
   8   2   5      922.84      724.05     22.01 o 
  10   2   5      471.96      475.56     18.22 o 
  12   2   5     7658.22     7873.29     78.55 o 
  14   2   5     1725.06     1664.16     25.84 o 
  16   2   5      454.57      439.61     15.22 o 
  18   2   5     1154.47     1019.42     23.90 o 
  20   2   5      994.33     1107.70     23.47 o 
  22   2   5     5475.45     5272.78     81.65 o 
  24   2   5      232.14      260.81     19.19 o 
  26   2   5      932.00      859.51     36.76 o 
  28   2   5     1299.06     1312.36     32.14 o 
  30   2   5       45.32       94.13     21.56 o 
 -29   3   5       19.10      -19.43     22.78 o 
 -27   3   5        0.27        6.84     19.09 o 
 -25   3   5        8.89       23.35     14.89 o 
 -23   3   5      176.96      156.44     17.32 o 
 -21   3   5     1895.53     1840.53     35.54 o 
 -19   3   5      132.12      127.67     13.79 o 
 -17   3   5      194.14      195.91     12.34 o 
 -15   3   5      257.19      313.94     16.97 o 
 -13   3   5      279.51      292.91     16.31 o 
 -11   3   5      601.47      565.79     11.94 o 
  -9   3   5       64.17       49.45      6.48 o 
  -7   3   5     1025.84      950.90     22.03 o 
  -5   3   5      620.77      703.95     14.48 o 
  -3   3   5       41.47       44.94      5.68 o 
  -1   3   5     4731.35     5291.83     47.20 o 
   1   3   5     1221.03     1418.91     25.49 o 
   3   3   5      261.84      304.22     21.52 o 
   5   3   5     1715.81     1977.80     41.95 o 
   7   3   5      879.09      957.17     21.77 o 
   9   3   5      201.68      209.09      8.92 o 
  11   3   5       49.03       41.73      9.35 o 
  13   3   5      976.71      951.61     21.20 o 
  15   3   5      800.92      865.60     29.99 o 
  17   3   5      216.63      181.76     12.44 o 
  19   3   5      579.78      481.39     19.19 o 
  21   3   5       37.96       49.71     16.96 o 
  23   3   5      501.21      522.62     27.13 o 
  25   3   5       16.14       25.02     18.62 o 
  27   3   5        2.90       22.13     19.85 o 
  29   3   5       18.42       14.34     21.70 o 
 -26   4   5      361.64      445.21     39.95 o 
 -24   4   5      588.53      694.37     45.72 o 
 -22   4   5      108.30      114.70     17.97 o 
 -20   4   5      383.62      398.18     21.65 o 
 -18   4   5        1.21       10.73     14.69 o 
 -16   4   5      393.86      362.56     19.67 o 
 -14   4   5      601.17      587.51     18.85 o 
 -12   4   5      102.08       80.16     11.52 o 
 -10   4   5     3335.45     3355.67     45.50 o 
  -8   4   5      426.41      476.98     17.06 o 
  -6   4   5     1010.94     1104.56     19.25 o 
  -4   4   5     1919.23     1899.63     26.67 o 
  -2   4   5      129.51      140.36      8.09 o 
   0   4   5     1214.02     1172.82     20.36 o 
   2   4   5     2268.64     2233.07     46.86 o 
   4   4   5     4186.64     3999.77     91.32 o 
   6   4   5     2901.48     2933.47     37.41 o 
   8   4   5     3105.50     3168.36     39.61 o 
  10   4   5     2362.18     2145.01     32.87 o 
  12   4   5      223.82      214.30     16.70 o 
  14   4   5      491.04      491.91     21.94 o 
  16   4   5       61.72       36.32     14.55 o 
  18   4   5      734.32      725.81     26.02 o 
  20   4   5      392.79      420.49     23.72 o 
  22   4   5      428.26      431.50     24.44 o 
  24   4   5        6.97      -15.56     17.81 o 
  26   4   5       69.55       59.77     20.40 o 
 -23   5   5       73.34       58.54     24.13 o 
 -21   5   5      148.72      118.37     23.65 o 
 -19   5   5      302.64      376.17     23.58 o 
 -17   5   5        0.39      -19.92     13.28 o 
 -15   5   5        0.34       -5.74     12.68 o 
 -13   5   5      283.30      323.41     17.01 o 
 -11   5   5     2621.29     2590.10     39.74 o 
  -9   5   5      187.40      170.63     14.85 o 
  -7   5   5       41.73       36.16     10.72 o 
  -5   5   5     1736.06     1703.31     77.68 o 
  -3   5   5      634.26      589.28     17.91 o 
  -1   5   5     1719.81     1634.19     34.24 o 
   1   5   5      508.46      568.00     27.34 o 
   3   5   5     1887.18     1962.40     56.60 o 
   5   5   5     1800.87     1742.31     44.42 o 
   7   5   5     1284.77     1228.35     25.10 o 
   9   5   5     1491.16     1382.22     31.27 o 
  11   5   5        6.73       22.64     13.96 o 
  13   5   5      526.01      547.55     23.60 o 
  15   5   5      133.92      144.82     18.48 o 
  17   5   5      627.24      702.34     27.45 o 
  19   5   5      959.05     1026.81     31.79 o 
  21   5   5       98.31      159.66     20.57 o 
 -16   6   5      380.79      412.80     36.41 o 
 -14   6   5        4.84      -17.63     18.47 o 
 -12   6   5      393.35      404.19     24.98 o 
 -10   6   5       28.46       60.80     17.18 o 
  -8   6   5        5.12       10.23     34.01 o 
  -6   6   5        9.06       23.74     22.11 o 
  -4   6   5     1102.34     1311.11     44.56 o 
  -2   6   5      657.10      669.51     54.33 o 
   0   6   5      201.32      211.98     25.61 o 
   2   6   5        9.44       -0.76     11.78 o 
   4   6   5      129.88      124.49     16.01 o 
   6   6   5     1105.70     1012.30     31.40 o 
   8   6   5       77.44      107.67     19.99 o 
  10   6   5      313.39      355.15     21.03 o 
  12   6   5       23.59       29.12     16.21 o 
  14   6   5      121.57       73.14     20.72 o 
  16   6   5        7.48      -10.97     20.43 o 
 -32   0   6     1030.22     1019.79     41.14 o 
 -30   0   6     3394.34     3429.86     67.87 o 
 -28   0   6     1309.62     1373.78     40.79 o 
 -26   0   6     2510.78     2644.83     45.77 o 
 -24   0   6     1853.71     1802.56     58.01 o 
 -22   0   6      687.10      593.46     24.00 o 
 -20   0   6     8099.02     8361.61    116.80 o 
 -18   0   6     2465.66     2275.84     53.45 o 
 -16   0   6     5073.87     5151.16     74.60 o 
 -14   0   6     4688.58     4603.18     66.66 o 
 -12   0   6     8596.14     8739.07    147.12 o 
 -10   0   6    43677.94    42989.91    861.12 o 
  -8   0   6    15755.29    15819.17    230.94 o 
  -6   0   6     6772.72     7240.88     98.66 o 
  -4   0   6       48.79       38.35      5.00 o 
  -2   0   6     5992.21     7005.25     70.44 o 
   0   0   6    44198.05    44831.95    585.23 o 
   2   0   6    10050.99    10010.68    110.68 o 
   4   0   6     5844.24     5696.92     55.66 o 
   6   0   6     2562.81     2806.30     33.73 o 
   8   0   6    29012.49    30326.62    630.60 o 
  10   0   6    16153.23    15719.78    187.49 o 
  12   0   6    11225.71    11265.83    136.65 o 
  14   0   6     1267.62     1222.18     23.89 o 
  16   0   6      576.49      569.96     58.67 o 
  18   0   6    19747.42    20016.04    307.41 o 
  20   0   6     6139.30     5853.88     87.42 o 
  22   0   6      139.06      144.64     16.53 o 
  24   0   6     2234.86     2248.72     49.91 o 
  26   0   6     1002.63     1034.47     36.39 o 
  28   0   6      128.61      142.52     21.90 o 
  30   0   6      833.92      804.29     36.32 o 
  32   0   6      152.19      103.30     37.56 o 
 -31   1   6      507.04      503.27     22.57 o 
 -29   1   6     1671.95     1753.82     34.08 o 
 -27   1   6     1753.28     1720.25     29.61 o 
 -25   1   6       47.55       43.43     12.66 o 
 -23   1   6      387.73      383.53     14.21 o 
 -21   1   6     1491.38     1479.77     22.50 o 
 -19   1   6     4847.21     4687.96     47.78 o 
 -17   1   6     5416.13     5406.58     50.47 o 
 -15   1   6     4451.50     4398.27     41.60 o 
 -13   1   6      166.81      116.63      6.61 o 
 -11   1   6     4903.55     4857.89     43.95 o 
  -9   1   6    13076.64    12967.83    110.30 o 
  -7   1   6     7801.60     7426.63     66.93 o 
  -5   1   6     6076.24     6243.00     58.12 o 
  -3   1   6    16309.85    17163.62    125.03 o 
  -1   1   6     9270.29     9061.24     65.60 o 
   1   1   6     7913.69     7603.43     54.74 o 
   3   1   6     4571.88     4480.65     33.99 o 
   5   1   6     6743.41     7213.41     64.88 o 
   7   1   6    13690.85    14449.20    140.37 o 
   9   1   6    23289.20    24816.85    223.48 o 
  11   1   6    15012.21    15388.08    153.81 o 
  13   1   6     1111.78      902.01     15.76 o 
  15   1   6     3521.62     3572.18     45.89 o 
  17   1   6     2173.70     2210.79     33.76 o 
  19   1   6     4672.70     4649.62     60.15 o 
  21   1   6     1633.12     1621.40     44.25 o 
  23   1   6     2975.00     2897.11     44.30 o 
  25   1   6       13.01       15.30     14.09 o 
  27   1   6     1742.75     1834.11     36.10 o 
  29   1   6     2491.20     2655.46     49.58 o 
  31   1   6       48.61       34.73     19.56 o 
 -30   2   6     1759.85     1718.03     52.45 o 
 -28   2   6       33.04       22.38     14.55 o 
 -26   2   6      310.63      329.66     17.20 o 
 -24   2   6      674.22      699.38     22.02 o 
 -22   2   6      226.92      226.20     15.20 o 
 -20   2   6       27.85       24.86     12.11 o 
 -18   2   6    10293.00    10642.86    109.92 o 
 -16   2   6       18.99       31.77      8.48 o 
 -14   2   6     3576.78     3631.12     43.16 o 
 -12   2   6     6215.02     6479.47     88.87 o 
 -10   2   6      707.75      806.90     13.75 o 
  -8   2   6     7186.33     7752.31     67.53 o 
  -6   2   6    13418.48    14033.16    121.97 o 
  -4   2   6     6629.72     6485.22     56.45 o 
  -2   2   6    20146.34    22094.13    168.89 o 
   0   2   6     5664.87     5640.40     47.41 o 
   2   2   6     7612.04     7501.07     64.59 o 
   4   2   6    40777.40    44333.59    435.84 o 
   6   2   6    38733.13    42213.34    361.91 o 
   8   2   6    10516.60    11089.34    108.06 o 
  10   2   6       25.28       48.75      5.87 o 
  12   2   6      408.04      323.75     10.99 o 
  14   2   6     1824.82     1710.35     23.04 o 
  16   2   6     4482.90     4359.04     50.84 o 
  18   2   6      756.18      729.69     22.29 o 
  20   2   6     3823.33     3642.02     48.41 o 
  22   2   6     1587.30     1533.68     31.99 o 
  24   2   6     3692.12     3781.26     57.74 o 
  26   2   6     2379.08     2305.33     42.60 o 
  28   2   6     1170.98     1243.31     35.70 o 
  30   2   6     3855.49     4002.77     68.18 o 
 -29   3   6      134.87      133.98     30.34 o 
 -27   3   6      594.22      587.46     26.70 o 
 -25   3   6     1458.40     1445.57     35.56 o 
 -23   3   6      635.92      687.60     29.31 o 
 -21   3   6    10184.05    10068.49    158.95 o 
 -19   3   6       35.79       26.04     10.97 o 
 -17   3   6     2652.90     2795.49     38.20 o 
 -15   3   6    15569.03    15569.82    165.38 o 
 -13   3   6      628.19      606.97     16.46 o 
 -11   3   6     3089.29     2869.57     30.83 o 
  -9   3   6       74.21       58.79      7.29 o 
  -7   3   6     3790.18     3727.94     38.53 o 
  -5   3   6     9936.73     9665.35     94.45 o 
  -3   3   6    16477.96    16524.03    153.70 o 
  -1   3   6      489.66      699.88     11.30 o 
   1   3   6     7723.72     8327.16     72.44 o 
   3   3   6     9456.25     9349.13     85.89 o 
   5   3   6    17683.68    17963.24    163.15 o 
   7   3   6    10440.99    10691.75    100.49 o 
   9   3   6       76.05       75.56      8.06 o 
  11   3   6     1541.84     1497.89     22.47 o 
  13   3   6      934.57      907.73     17.79 o 
  15   3   6     2603.27     2409.52     50.37 o 
  17   3   6     2650.16     2357.86     37.72 o 
  19   3   6       31.69       37.89     15.65 o 
  21   3   6     1119.16     1103.62     32.79 o 
  23   3   6     2117.63     2103.82     46.08 o 
  25   3   6     2626.67     2606.06     53.47 o 
  27   3   6     1170.60     1249.30     38.82 o 
  29   3   6      561.89      512.09     30.10 o 
 -26   4   6      823.15      871.30     51.45 o 
 -24   4   6     3570.80     3545.07     74.61 o 
 -22   4   6     3250.25     3282.63     69.51 o 
 -20   4   6     1759.27     1733.73     33.67 o 
 -18   4   6     4797.65     4398.23     66.42 o 
 -16   4   6     1493.84     1543.63     32.17 o 
 -14   4   6     7054.24     7221.32     97.36 o 
 -12   4   6     1876.38     1763.39     27.12 o 
 -10   4   6     2477.09     2321.46     34.81 o 
  -8   4   6     1100.42      968.49     19.63 o 
  -6   4   6     2870.50     2874.91     35.81 o 
  -4   4   6     5356.77     5286.58     59.23 o 
  -2   4   6      723.93      771.60     17.91 o 
   0   4   6     2749.18     2800.22     33.99 o 
   2   4   6      222.15      208.52     11.06 o 
   4   4   6     2863.23     2915.14     33.55 o 
   6   4   6      775.51      784.37     29.87 o 
   8   4   6     2107.33     2139.18     33.18 o 
  10   4   6     1010.40      960.77     21.63 o 
  12   4   6     3704.77     3628.02     48.35 o 
  14   4   6     8133.98     7800.78    106.44 o 
  16   4   6     1071.84     1120.77     29.37 o 
  18   4   6     1328.10     1426.74     33.91 o 
  20   4   6      679.51      718.66     27.23 o 
  22   4   6      628.71      631.35     36.82 o 
  24   4   6     1392.78     1432.49     37.62 o 
  26   4   6      677.43      679.55     30.80 o 
 -23   5   6     1043.12     1108.20     52.16 o 
 -21   5   6       34.77       20.06     20.44 o 
 -19   5   6     1090.38     1105.01     33.74 o 
 -17   5   6      239.62      252.56     20.87 o 
 -15   5   6      197.66      186.91     15.17 o 
 -13   5   6     1788.67     1814.35     32.44 o 
 -11   5   6     3696.77     3744.51     51.50 o 
  -9   5   6     6151.02     5776.47     71.94 o 
  -7   5   6     4240.66     3894.33     59.49 o 
  -5   5   6      551.94      557.82     20.34 o 
  -3   5   6     1375.74     1500.49     26.46 o 
  -1   5   6     4499.86     4717.24     60.67 o 
   1   5   6      200.73      234.06     10.91 o 
   3   5   6     1151.06     1189.38     22.74 o 
   5   5   6       20.02       12.69     11.40 o 
   7   5   6       43.10       22.89     11.74 o 
   9   5   6     1623.30     1658.53     29.64 o 
  11   5   6     2643.27     2636.73     46.52 o 
  13   5   6     2732.05     2787.95     49.22 o 
  15   5   6     5177.75     5195.24     78.22 o 
  17   5   6     2928.17     2979.67     53.34 o 
  19   5   6     3560.10     3652.78     61.96 o 
  21   5   6     1491.40     1615.08     39.76 o 
 -16   6   6      590.93      495.42     32.53 o 
 -14   6   6        9.06       20.19     20.92 o 
 -12   6   6      736.49      802.29     33.67 o 
 -10   6   6     1637.84     1602.71     42.48 o 
  -8   6   6     2415.16     2245.43     61.09 o 
  -6   6   6     4377.17     4121.43     90.10 o 
  -4   6   6     2448.24     2474.35     62.71 o 
  -2   6   6     1381.27     1488.59     40.09 o 
   0   6   6     3290.03     3241.81     47.14 o 
   2   6   6      314.59      322.79     18.00 o 
   4   6   6      137.83      135.94     14.44 o 
   6   6   6       21.03       27.12     16.78 o 
   8   6   6      720.57      714.69     25.73 o 
  10   6   6     1998.96     1978.94     40.98 o 
  12   6   6     2728.17     2686.83     49.93 o 
  14   6   6      228.20      178.88     23.16 o 
  16   6   6     1089.17      990.62     37.13 o 
 -31   1   7      863.40      807.29     28.13 o 
 -29   1   7      366.31      367.22     17.79 o 
 -27   1   7        0.09       -6.26     13.06 o 
 -25   1   7      993.81      986.72     22.84 o 
 -23   1   7     1690.80     1671.04     33.00 o 
 -21   1   7     2305.33     2265.86     28.82 o 
 -19   1   7       12.74       45.39      9.63 o 
 -17   1   7      441.42      511.00     17.47 o 
 -15   1   7     1325.10     1476.10     19.21 o 
 -13   1   7     1557.19     1466.11     20.88 o 
 -11   1   7     8571.01     9014.16     81.84 o 
  -9   1   7        0.06        5.56      5.97 o 
  -7   1   7       47.02       90.65      5.88 o 
  -5   1   7        4.34        4.40      4.02 o 
  -3   1   7      711.94      618.99     16.67 o 
  -1   1   7      429.97      456.63      7.98 o 
   1   1   7      969.89      983.74     12.94 o 
   3   1   7        9.90       -5.81      3.87 o 
   5   1   7     1490.69     1578.81     23.26 o 
   7   1   7     6160.19     6450.62     69.25 o 
   9   1   7     1802.28     1956.90     25.92 o 
  11   1   7     1823.06     1715.23     20.16 o 
  13   1   7     3686.18     3756.12     42.04 o 
  15   1   7     3491.71     3707.84     42.47 o 
  17   1   7       47.65       40.33      8.92 o 
  19   1   7     1371.17     1373.30     22.54 o 
  21   1   7     6768.45     6693.43     74.05 o 
  23   1   7     4448.38     4479.79     54.06 o 
  25   1   7      300.99      366.35     16.84 o 
  27   1   7      149.14      153.77     16.91 o 
  29   1   7        0.34      -10.15     16.11 o 
  31   1   7       75.27       61.35     20.05 o 
 -30   2   7      692.79      700.22     30.34 o 
 -28   2   7       46.03       45.24     15.93 o 
 -26   2   7       61.46       47.43     15.51 o 
 -24   2   7      772.07      766.51     22.53 o 
 -22   2   7      366.77      374.69     17.72 o 
 -20   2   7      303.05      336.06     13.56 o 
 -18   2   7     1440.56     1494.63     23.95 o 
 -16   2   7     1837.87     1989.83     32.10 o 
 -14   2   7     2688.54     2960.93     34.75 o 
 -12   2   7     1701.14     1732.98     23.37 o 
 -10   2   7      595.67      661.24     11.59 o 
  -8   2   7      146.70      239.17      8.10 o 
  -6   2   7     2938.12     3132.83     38.03 o 
  -4   2   7     6057.89     6462.94     56.69 o 
  -2   2   7     9382.18     9807.71    110.12 o 
   0   2   7      227.00      231.40      7.32 o 
   2   2   7      724.74      704.17     43.66 o 
   4   2   7     7433.09     8020.94    119.09 o 
   6   2   7     6496.72     6913.57     98.19 o 
   8   2   7     3288.82     3340.18     45.71 o 
  10   2   7      671.79      582.09     14.03 o 
  12   2   7      126.28       91.66      7.42 o 
  14   2   7     2210.71     2345.15     30.93 o 
  16   2   7     3987.87     3847.02     46.38 o 
  18   2   7       97.24       57.67      9.83 o 
  20   2   7     2974.56     2841.82     38.63 o 
  22   2   7      568.97      520.76     26.32 o 
  24   2   7      124.65      103.76     16.32 o 
  26   2   7     1106.19     1161.86     29.79 o 
  28   2   7     1017.60      996.52     33.53 o 
  30   2   7      179.96      172.67     22.74 o 
 -29   3   7       11.46        1.75     18.64 o 
 -27   3   7      203.89      189.81     20.40 o 
 -25   3   7      673.49      606.08     29.30 o 
 -23   3   7       13.69       30.86     17.81 o 
 -21   3   7     1301.55     1360.71     26.76 o 
 -19   3   7       77.97       80.48     11.60 o 
 -17   3   7     5476.53     5440.15     64.32 o 
 -15   3   7     1386.99     1321.87     27.03 o 
 -13   3   7      112.49      110.74      8.62 o 
 -11   3   7        1.57       10.10      6.86 o 
  -9   3   7      847.92      878.77     16.49 o 
  -7   3   7      216.36      221.41      9.27 o 
  -5   3   7       32.78       37.08      6.58 o 
  -3   3   7      404.51      416.79     15.61 o 
  -1   3   7     2049.29     2350.10     32.92 o 
   1   3   7      327.46      332.16     11.72 o 
   3   3   7      337.60      369.84     10.19 o 
   5   3   7      406.65      456.49     15.09 o 
   7   3   7      489.48      608.72     40.36 o 
   9   3   7       60.79       89.30      7.83 o 
  11   3   7     1718.86     1736.70     25.42 o 
  13   3   7       21.75        9.09      8.77 o 
  15   3   7       29.12       12.67     12.59 o 
  17   3   7       98.47      101.01     16.28 o 
  19   3   7       48.17       53.12     16.23 o 
  21   3   7        0.17       19.29     16.52 o 
  23   3   7        9.29       11.85     17.95 o 
  25   3   7       24.32       34.03     19.14 o 
  27   3   7      295.55      289.62     24.92 o 
 -26   4   7       20.31       35.14     20.82 o 
 -24   4   7        5.60       35.58     19.57 o 
 -22   4   7      412.47      444.27     26.07 o 
 -20   4   7      217.87      186.71     20.22 o 
 -18   4   7      174.96      193.27     14.91 o 
 -16   4   7     1144.10     1149.28     25.69 o 
 -14   4   7      217.40      242.31     20.65 o 
 -12   4   7     1242.15     1192.78     22.02 o 
 -10   4   7     1053.84      997.11     31.29 o 
  -8   4   7       22.63        9.56      9.68 o 
  -6   4   7     8301.50     7839.99     94.74 o 
  -4   4   7        7.17       29.83     10.75 o 
  -2   4   7      967.17     1011.49     36.70 o 
   0   4   7       90.97       88.39      9.78 o 
   2   4   7      445.18      448.42     13.73 o 
   4   4   7     1002.16      975.75     18.85 o 
   6   4   7     2919.50     2864.16     70.30 o 
   8   4   7     1367.52     1353.31     51.30 o 
  10   4   7     1345.32     1230.29     24.55 o 
  12   4   7      933.95      981.83     21.94 o 
  14   4   7     1202.13     1160.86     29.41 o 
  16   4   7      502.89      555.71     24.16 o 
  18   4   7        0.10       20.28     15.53 o 
  20   4   7       76.94       62.11     17.69 o 
  22   4   7       32.85        2.21     17.67 o 
  24   4   7       70.05       58.67     19.98 o 
  26   4   7      180.95      162.51     31.48 o 
 -21   5   7      174.34      179.05     32.37 o 
 -19   5   7      374.55      393.19     35.86 o 
 -17   5   7     2012.39     1965.97     42.97 o 
 -15   5   7      216.60      205.36     21.83 o 
 -13   5   7       16.08        6.15     13.34 o 
 -11   5   7       12.39       15.05     11.41 o 
  -9   5   7     1099.67     1071.97     28.21 o 
  -7   5   7     3383.43     3240.71     55.08 o 
  -5   5   7      155.61      226.84     14.29 o 
  -3   5   7      900.06      942.38     36.90 o 
  -1   5   7     3554.96     3478.12     55.96 o 
   1   5   7      444.23      430.06     14.72 o 
   3   5   7     1222.48     1133.09     21.88 o 
   5   5   7       48.22       58.66     12.36 o 
   7   5   7        0.09       -5.16     11.51 o 
   9   5   7      934.31      895.01     29.98 o 
  11   5   7      324.32      343.74     22.27 o 
  13   5   7     2460.06     2375.09     47.39 o 
  15   5   7      560.90      612.33     32.94 o 
  17   5   7      102.60       98.42     18.10 o 
  19   5   7       32.26       28.07     17.91 o 
  21   5   7      249.23      190.96     21.69 o 
 -16   6   7       83.46       73.63     23.83 o 
 -14   6   7       20.38        6.48     20.85 o 
 -12   6   7       38.93       -0.03     19.42 o 
 -10   6   7       39.40       83.68     25.40 o 
  -8   6   7      220.43      286.60     28.75 o 
  -6   6   7      272.22      285.19     27.65 o 
  -4   6   7       34.10       38.56     28.26 o 
  -2   6   7      424.73      408.23     23.07 o 
   0   6   7       98.61      109.22     14.32 o 
   2   6   7       26.29       29.08     14.61 o 
   4   6   7      247.54      239.87     16.47 o 
   6   6   7      465.82      491.56     24.20 o 
   8   6   7       38.32       39.54     15.70 o 
  10   6   7       23.94       29.05     16.41 o 
  12   6   7      440.21      541.77     26.24 o 
  14   6   7      127.74      140.86     20.02 o 
 -32   0   8      195.50      185.17     45.64 o 
 -30   0   8      197.46      166.86     25.00 o 
 -28   0   8      265.92      232.05     21.49 o 
 -26   0   8     1087.37     1155.11     30.57 o 
 -24   0   8     3879.15     3881.82     58.82 o 
 -22   0   8     1100.51     1005.05     28.73 o 
 -20   0   8      705.77      727.11     25.91 o 
 -18   0   8     4592.40     4700.98     71.19 o 
 -16   0   8    22642.62    23194.42    302.02 o 
 -14   0   8    31673.11    32155.42    416.59 o 
 -12   0   8    17131.05    18254.76    384.81 o 
 -10   0   8     2313.79     2303.68     40.65 o 
  -8   0   8     6845.23     6814.30     94.33 o 
  -6   0   8    34787.94    34718.34    464.81 o 
  -4   0   8     7624.37     7487.80     80.74 o 
  -2   0   8     2529.70     2882.39     30.03 o 
   0   0   8      104.54       69.18      6.36 o 
   2   0   8    35506.98    36264.42    339.64 o 
   4   0   8    28829.02    28312.77    288.44 o 
   6   0   8     4318.58     3997.13     59.73 o 
   8   0   8     7804.31     8486.39    137.90 o 
  10   0   8      207.89      312.42     14.09 o 
  12   0   8    41475.87    44129.06    519.59 o 
  14   0   8    12558.18    12440.00    151.16 o 
  16   0   8      527.92      505.99     20.43 o 
  18   0   8     2634.83     2664.54     47.04 o 
  20   0   8     5407.53     5343.35     83.35 o 
  22   0   8     4175.77     4024.22     65.55 o 
  24   0   8     7575.90     7621.29    111.90 o 
  26   0   8       10.61        9.72     16.57 o 
  28   0   8      308.65      297.53     25.79 o 
  30   0   8      465.14      439.49     40.99 o 
 -31   1   8      104.13       53.71     15.99 o 
 -29   1   8       77.31       58.47     15.15 o 
 -27   1   8      740.74      712.10     21.90 o 
 -25   1   8      494.33      467.01     20.11 o 
 -23   1   8     1436.53     1526.19     23.78 o 
 -21   1   8      748.51      785.58     17.86 o 
 -19   1   8     1310.41     1287.01     22.03 o 
 -17   1   8     7663.82     7689.73     76.19 o 
 -15   1   8    14457.96    14534.76    146.23 o 
 -13   1   8     5574.27     5376.30     56.67 o 
 -11   1   8     1996.31     2050.73     24.70 o 
  -9   1   8     7050.05     6854.74     67.09 o 
  -7   1   8     3634.41     3177.24     33.29 o 
  -5   1   8    17634.71    17962.13    152.98 o 
  -3   1   8     3748.90     3895.77     34.25 o 
  -1   1   8     9897.43    10423.48     83.17 o 
   1   1   8     8565.51     8541.98     61.75 o 
   3   1   8     9639.43     9652.22     79.48 o 
   5   1   8    12232.75    12199.57    116.91 o 
   7   1   8     1367.79     2071.51     29.93 o 
   9   1   8     4040.41     3958.74     50.19 o 
  11   1   8     5806.17     5766.30     56.75 o 
  13   1   8    11294.64    11171.86     97.52 o 
  15   1   8     6836.91     7084.45     70.76 o 
  17   1   8      825.94      789.44     24.06 o 
  19   1   8       70.31       54.99     10.00 o 
  21   1   8     3849.21     3844.37     44.60 o 
  23   1   8     8708.06     8816.96     95.14 o 
  25   1   8      907.86      989.65     27.02 o 
  27   1   8     1968.56     2034.77     38.03 o 
  29   1   8      160.11      143.97     18.21 o 
  31   1   8      518.75      500.62     30.59 o 
 -30   2   8     1392.51     1387.34     33.68 o 
 -28   2   8      389.15      398.78     21.05 o 
 -26   2   8     1475.31     1556.81     32.63 o 
 -24   2   8     3470.44     3519.31     47.62 o 
 -22   2   8      377.04      353.38     17.40 o 
 -20   2   8     3414.42     3354.24     41.60 o 
 -18   2   8      789.62      763.38     18.06 o 
 -16   2   8     1816.05     1860.36     30.49 o 
 -14   2   8       20.14       18.36      7.94 o 
 -12   2   8     2606.86     2513.97     27.22 o 
 -10   2   8     5729.76     5366.40     60.24 o 
  -8   2   8     6569.75     6529.77     76.96 o 
  -6   2   8     1454.14     1338.87     25.49 o 
  -4   2   8      827.48      733.87     16.53 o 
  -2   2   8    34486.35    36955.19    373.02 o 
   0   2   8    16550.78    16837.48    165.10 o 
   2   2   8    20561.23    22051.56    220.70 o 
   4   2   8      844.80      758.00     13.60 o 
   6   2   8     6596.47     6421.48     60.35 o 
   8   2   8      813.80      607.52     13.39 o 
  10   2   8     2296.86     1933.29     24.52 o 
  12   2   8       53.28       66.96      8.27 o 
  14   2   8     1602.71     1496.49     25.21 o 
  16   2   8     3150.22     3049.34     38.88 o 
  18   2   8      859.68      901.46     19.37 o 
  20   2   8     4529.29     4664.86     55.75 o 
  22   2   8       92.43      144.55     17.26 o 
  24   2   8     2027.01     2131.98     38.04 o 
  26   2   8     3444.28     3440.01     59.12 o 
  28   2   8      743.26      762.70     30.77 o 
  30   2   8     1029.63     1049.61     35.93 o 
 -29   3   8     1164.47     1292.15     37.35 o 
 -27   3   8     2430.49     2363.69     47.69 o 
 -25   3   8      178.83      197.67     21.54 o 
 -23   3   8     1195.54     1283.65     36.28 o 
 -21   3   8    11268.30    11027.91    139.29 o 
 -19   3   8       30.46       13.45     10.98 o 
 -17   3   8     1623.54     1568.77     26.43 o 
 -15   3   8     1007.88      983.91     19.57 o 
 -13   3   8     2662.48     2508.23     28.60 o 
 -11   3   8     5967.80     5998.17     57.64 o 
  -9   3   8     6762.54     6870.01     71.49 o 
  -7   3   8      499.28      450.73     15.73 o 
  -5   3   8     1623.97     1685.89     27.31 o 
  -3   3   8    17029.38    17140.57    160.05 o 
  -1   3   8    17452.04    17902.75    200.49 o 
   1   3   8    17253.34    18400.28    210.37 o 
   3   3   8     1755.11     1674.06     19.45 o 
   5   3   8      586.17      573.31     15.43 o 
   7   3   8     7968.90     7852.64     92.11 o 
   9   3   8     7686.04     7549.70     81.85 o 
  11   3   8     4865.77     4702.71     54.91 o 
  13   3   8       64.80       49.93     11.32 o 
  15   3   8       91.57       74.80     13.04 o 
  17   3   8    10681.49    10247.37    145.34 o 
  19   3   8     2738.77     2609.16     50.39 o 
  21   3   8      852.14      914.74     31.04 o 
  23   3   8        8.83        1.31     19.84 o 
  25   3   8      981.54     1001.07     34.53 o 
  27   3   8     2017.61     1998.25     55.44 o 
 -26   4   8       22.60       44.26     21.54 o 
 -24   4   8     2470.80     2214.23     50.55 o 
 -22   4   8      523.26      572.46     29.31 o 
 -20   4   8     2333.48     2463.90     50.35 o 
 -18   4   8     2781.05     2674.47     51.73 o 
 -16   4   8     1523.22     1420.98     28.36 o 
 -14   4   8     3955.16     3711.91     51.81 o 
 -12   4   8     3886.92     3698.16     44.24 o 
 -10   4   8     5570.05     5595.37     76.72 o 
  -8   4   8      138.75      232.18     32.17 o 
  -6   4   8     2656.89     2834.37     40.24 o 
  -4   4   8     1733.68     1880.69     29.97 o 
  -2   4   8     5202.96     5515.82     69.42 o 
   0   4   8     5438.21     5607.72     62.17 o 
   2   4   8      168.05      196.66      9.97 o 
   4   4   8      326.05      321.03     13.51 o 
   6   4   8     4075.33     4158.18     49.75 o 
   8   4   8    12609.96    12361.80    141.01 o 
  10   4   8     6799.97     6751.28     82.00 o 
  12   4   8     3167.26     3074.63     43.67 o 
  14   4   8     2628.33     2469.91     44.60 o 
  16   4   8     1268.61     1208.03     31.44 o 
  18   4   8     5334.55     5539.20     82.60 o 
  20   4   8     1656.91     1682.69     38.74 o 
  22   4   8       17.65       -8.50     17.89 o 
  24   4   8      468.63      412.99     25.96 o 
 -21   5   8       85.02       65.07     20.50 o 
 -19   5   8     1015.25     1027.19     33.77 o 
 -17   5   8      386.63      452.08     25.99 o 
 -15   5   8     3581.22     3508.62     59.85 o 
 -13   5   8     1798.56     1706.78     37.61 o 
 -11   5   8      963.81     1044.04     29.39 o 
  -9   5   8     2178.59     2145.48     40.39 o 
  -7   5   8      618.83      735.29     23.89 o 
  -5   5   8      287.17      346.70     18.73 o 
  -3   5   8      107.54      121.38     13.44 o 
  -1   5   8       16.51       27.93     11.08 o 
   1   5   8      121.17       91.16     13.88 o 
   3   5   8     1524.12     1585.91     26.23 o 
   5   5   8     6270.92     6104.07     77.06 o 
   7   5   8     1947.90     1853.26     32.65 o 
   9   5   8     5437.68     5315.90     68.31 o 
  11   5   8     1545.95     1526.13     34.66 o 
  13   5   8     2228.53     2311.30     44.33 o 
  15   5   8     3167.32     3400.65     67.96 o 
  17   5   8      613.10      626.30     27.24 o 
  19   5   8      137.35      125.20     19.90 o 
  21   5   8      935.89      852.78     32.25 o 
 -14   6   8      545.88      542.57     32.75 o 
 -12   6   8      633.46      578.16     31.12 o 
 -10   6   8        9.56       12.97     23.35 o 
  -8   6   8     1042.17     1178.50     44.65 o 
  -6   6   8     2645.60     2620.26     66.05 o 
  -4   6   8      807.09      788.72     40.85 o 
  -2   6   8       11.18       15.16     12.80 o 
   0   6   8       30.23       21.42     15.12 o 
   2   6   8     2149.46     2207.86     47.09 o 
   4   6   8     1880.20     1987.81     36.02 o 
   6   6   8     1322.90     1330.67     33.88 o 
   8   6   8      316.57      351.80     28.82 o 
  10   6   8      517.62      542.21     25.89 o 
  12   6   8     5404.05     5345.96     82.12 o 
  14   6   8     1282.44     1365.46     36.69 o 
 -31   1   9     1286.54     1224.94     32.18 o 
 -29   1   9       15.83        0.01     14.99 o 
 -27   1   9      110.56       96.20     15.01 o 
 -25   1   9      186.33      158.32     14.36 o 
 -23   1   9       99.02      124.34     11.50 o 
 -21   1   9      248.16      312.60     13.00 o 
 -19   1   9      230.20      242.89     14.97 o 
 -17   1   9      925.78      998.12     20.39 o 
 -15   1   9      281.68      274.27     13.82 o 
 -13   1   9      342.18      433.10     15.70 o 
 -11   1   9     1800.79     1877.17     26.40 o 
  -9   1   9       46.06       19.07      6.96 o 
  -7   1   9     9373.73    10250.99    102.50 o 
  -5   1   9     2082.79     2170.01     22.81 o 
  -3   1   9      360.62      362.67     18.41 o 
  -1   1   9       30.05       37.22      8.81 o 
   1   1   9    16233.66    17278.38    150.32 o 
   3   1   9      801.55      888.56     18.99 o 
   5   1   9     1591.68     1612.49     28.58 o 
   7   1   9     5619.52     6221.84     63.42 o 
   9   1   9       40.00       44.02      8.86 o 
  11   1   9     2438.26     2428.80     28.28 o 
  13   1   9        0.14        4.80     10.21 o 
  15   1   9     3082.03     3010.99     32.98 o 
  17   1   9        6.99       -3.33      8.64 o 
  19   1   9     4029.76     4118.03     46.35 o 
  21   1   9     3154.98     3029.23     37.41 o 
  23   1   9      806.61      809.05     22.92 o 
  25   1   9      174.93      195.35     16.79 o 
  27   1   9      278.16      288.37     18.93 o 
  29   1   9       77.23       55.87     17.46 o 
 -30   2   9        7.34      -10.89     19.47 o 
 -28   2   9        4.59      -14.72     15.68 o 
 -26   2   9      829.92      875.70     26.88 o 
 -24   2   9     1196.91     1307.41     30.26 o 
 -22   2   9      109.28      108.17     14.09 o 
 -20   2   9       66.51       85.58     10.62 o 
 -18   2   9     1027.70     1070.13     20.54 o 
 -16   2   9     2191.69     2144.28     31.25 o 
 -14   2   9       20.34       10.10      7.04 o 
 -12   2   9      418.78      441.44     16.34 o 
 -10   2   9      391.21      423.75     14.42 o 
  -8   2   9     1671.36     1529.11     23.13 o 
  -6   2   9      375.63      506.36     13.28 o 
  -4   2   9       13.52       -4.26      7.82 o 
  -2   2   9       12.88       11.68      5.53 o 
   0   2   9     3347.05     3320.58     48.14 o 
   2   2   9     1494.59     1487.52     19.18 o 
   4   2   9     6197.87     6630.39     98.92 o 
   6   2   9     1424.20     1299.23     22.08 o 
   8   2   9      741.42      725.96     19.45 o 
  10   2   9     1353.90     1230.29     21.34 o 
  12   2   9      147.86      160.92      9.36 o 
  14   2   9     3090.59     3099.38     39.35 o 
  16   2   9      228.94      201.36     11.54 o 
  18   2   9     1237.16     1048.88     20.94 o 
  20   2   9     1718.77     1778.48     28.30 o 
  22   2   9      576.48      515.09     21.23 o 
  24   2   9      670.26      617.89     23.86 o 
  26   2   9       24.07       27.47     18.06 o 
  28   2   9      533.42      502.89     26.64 o 
 -27   3   9      179.08      202.69     30.59 o 
 -25   3   9      673.91      623.84     30.07 o 
 -23   3   9      424.09      402.30     24.92 o 
 -21   3   9      133.29      150.04     16.87 o 
 -19   3   9      180.81      195.06     16.66 o 
 -17   3   9      272.52      310.13     14.18 o 
 -15   3   9      754.69      719.89     15.30 o 
 -13   3   9       42.02       39.00      8.09 o 
 -11   3   9       29.01       52.49      8.16 o 
  -9   3   9     1140.71     1123.48     35.77 o 
  -7   3   9      205.02      236.71     11.00 o 
  -5   3   9      105.46      112.70      9.63 o 
  -3   3   9      459.78      532.43     17.17 o 
  -1   3   9      205.10      242.95      9.82 o 
   1   3   9     2514.38     2848.42     53.00 o 
   3   3   9       37.46       60.27      8.60 o 
   5   3   9        4.37        8.34      8.10 o 
   7   3   9     1187.88     1256.22     37.04 o 
   9   3   9      909.68      951.96     22.25 o 
  11   3   9     1331.05     1506.40     41.52 o 
  13   3   9       10.40       -4.95     13.40 o 
  15   3   9      736.16      540.54     26.91 o 
  17   3   9      325.11      276.80     19.31 o 
  19   3   9       37.22       10.98     16.32 o 
  21   3   9       11.59        8.62     16.96 o 
  23   3   9       13.28       23.86     18.72 o 
  25   3   9       30.64       14.52     19.85 o 
  27   3   9       41.63       60.89     22.08 o 
 -24   4   9       21.53       26.89     20.35 o 
 -22   4   9       31.43       -0.73     18.37 o 
 -20   4   9      195.43      179.61     20.60 o 
 -18   4   9       18.18       23.20     16.84 o 
 -16   4   9      732.15      810.31     29.02 o 
 -14   4   9     1396.27     1333.47     33.57 o 
 -12   4   9     3159.60     2865.35     38.36 o 
 -10   4   9       79.30      116.23     14.35 o 
  -8   4   9     1407.12     1299.14     44.41 o 
  -6   4   9     1410.84     1541.41     34.70 o 
  -4   4   9      396.20      395.02     16.67 o 
  -2   4   9      385.53      366.97     17.95 o 
   0   4   9     1148.56     1274.96     67.25 o 
   2   4   9     3328.28     3257.58     40.38 o 
   4   4   9      461.58      487.29     15.14 o 
   6   4   9      626.52      650.12     19.36 o 
   8   4   9      658.85      663.03     19.93 o 
  10   4   9     2049.48     2057.36     44.92 o 
  12   4   9      402.69      426.41     21.80 o 
  14   4   9     1301.25     1331.98     32.08 o 
  16   4   9       54.26       39.55     15.76 o 
  18   4   9      155.43      168.42     18.62 o 
  20   4   9     1698.20     1701.63     39.15 o 
  22   4   9      225.72      204.42     21.51 o 
  24   4   9      177.14      184.20     22.49 o 
 -21   5   9       41.39       14.88     19.87 o 
 -19   5   9      105.61      130.77     20.37 o 
 -17   5   9        5.94        6.51     16.92 o 
 -15   5   9      119.07      148.06     18.49 o 
 -13   5   9     2443.45     2295.71     44.70 o 
 -11   5   9      366.66      328.88     19.12 o 
  -9   5   9       73.19       60.91     14.10 o 
  -7   5   9      100.90       76.70     15.34 o 
  -5   5   9       39.73       63.06     11.21 o 
  -3   5   9      327.84      323.26     16.68 o 
  -1   5   9       84.76       86.06     12.17 o 
   1   5   9       18.38       -0.85     12.57 o 
   3   5   9      185.29      194.21     15.19 o 
   5   5   9       88.07      110.22     18.92 o 
   7   5   9     2729.25     2543.79     51.21 o 
   9   5   9       13.22       14.52     12.54 o 
  11   5   9      376.94      373.97     21.33 o 
  13   5   9      589.42      521.03     24.46 o 
  15   5   9      784.11      690.77     27.27 o 
  17   5   9       86.94       84.43     18.71 o 
  19   5   9      159.94      155.29     20.53 o 
 -14   6   9       40.32       56.44     22.15 o 
 -12   6   9      169.21      202.77     28.65 o 
 -10   6   9        1.39       11.31     23.70 o 
  -8   6   9       60.38       61.54     23.58 o 
  -6   6   9      202.72      208.23     25.78 o 
  -4   6   9      143.82      201.21     21.81 o 
  -2   6   9      534.03      485.59     24.34 o 
   0   6   9      359.98      332.25     20.30 o 
   2   6   9      100.83      101.01     16.66 o 
   4   6   9        3.79       -1.17     15.16 o 
   6   6   9       11.89       12.39     16.35 o 
   8   6   9       11.99       38.81     16.66 o 
  10   6   9      101.32       82.53     18.06 o 
  12   6   9       63.33      108.42     19.16 o 
 -30   0  10     1751.03     1837.68     56.01 o 
 -28   0  10      126.14       87.44     18.88 o 
 -26   0  10       26.39       15.20     16.33 o 
 -24   0  10     1369.90     1385.73     32.72 o 
 -22   0  10     4889.89     4813.27     76.02 o 
 -20   0  10    11213.49    11239.11    154.86 o 
 -18   0  10     4368.50     4497.45     69.77 o 
 -16   0  10     1068.67     1208.35     41.93 o 
 -14   0  10     8258.66     7998.30    124.99 o 
 -12   0  10    10489.42     9747.11    200.78 o 
 -10   0  10     9600.34     9574.89    131.32 o 
  -8   0  10     2546.81     2684.85     46.73 o 
  -6   0  10     2972.15     2858.50     93.93 o 
  -4   0  10    25172.82    26185.57    318.85 o 
  -2   0  10     3793.57     3268.28     64.57 o 
   0   0  10       31.45      104.20     11.63 o 
   2   0  10     1834.38     2306.03     46.91 o 
   4   0  10      839.38     1419.08     25.43 o 
   6   0  10    36841.47    40127.30    763.16 o 
   8   0  10    21751.06    21287.81    631.23 o 
  10   0  10      696.58      664.23     22.35 o 
  12   0  10     1642.39     1643.04     28.06 o 
  14   0  10     5257.39     4869.60     93.64 o 
  16   0  10    20204.07    19805.73    262.94 o 
  18   0  10    42096.28    41664.14    541.68 o 
  20   0  10     4593.62     4581.05     72.47 o 
  22   0  10       13.08       -8.06     14.15 o 
  24   0  10     1234.25     1344.43     36.14 o 
  26   0  10     1726.95     1743.98     52.78 o 
  28   0  10     2286.32     2151.08     60.97 o 
  30   0  10        9.19      -44.43     32.27 o 
 -31   1  10      258.97      271.50     24.09 o 
 -29   1  10     1820.46     1909.45     37.77 o 
 -27   1  10      920.14      897.43     26.99 o 
 -25   1  10      123.74      106.97     15.84 o 
 -23   1  10     2863.71     2915.16     37.66 o 
 -21   1  10     4199.21     4338.17     49.21 o 
 -19   1  10     3511.98     3646.94     44.75 o 
 -17   1  10     2561.58     2594.75     43.27 o 
 -15   1  10     5184.22     5000.55     54.76 o 
 -13   1  10     2140.99     1880.39     27.84 o 
 -11   1  10     9459.54     9665.03    103.35 o 
  -9   1  10     1491.70     1434.92     27.61 o 
  -7   1  10     2446.62     2358.47     31.03 o 
  -5   1  10     7353.36     7324.16     70.63 o 
  -3   1  10     8926.20     8566.53     86.38 o 
  -1   1  10    26784.13    27910.16    254.06 o 
   1   1  10      818.74     1416.93     28.64 o 
   3   1  10      916.35      766.74     16.53 o 
   5   1  10     4379.98     4229.67     45.94 o 
   7   1  10     7303.03     6718.46     68.23 o 
   9   1  10    15160.04    15933.56    169.82 o 
  11   1  10     1532.86     1508.99     22.81 o 
  13   1  10     1248.86     1281.33     20.34 o 
  15   1  10    10484.80    10456.34     88.61 o 
  17   1  10    14824.40    14842.25    129.46 o 
  19   1  10     1248.54     1313.64     21.87 o 
  21   1  10     1274.56     1328.02     26.61 o 
  23   1  10       86.67       82.56     13.80 o 
  25   1  10      552.57      512.94     22.33 o 
  27   1  10     2409.81     2479.54     43.03 o 
  29   1  10      541.58      497.91     28.11 o 
 -30   2  10      727.66      678.34     31.09 o 
 -28   2  10      693.32      751.99     27.09 o 
 -26   2  10     5141.56     5263.95     71.11 o 
 -24   2  10     2102.27     2020.83     41.31 o 
 -22   2  10      880.20      915.22     27.60 o 
 -20   2  10     1097.93     1075.25     21.29 o 
 -18   2  10     1528.41     1501.95     28.87 o 
 -16   2  10     7076.87     6910.97     77.69 o 
 -14   2  10      348.32      362.23     14.12 o 
 -12   2  10     2562.37     2598.61     34.78 o 
 -10   2  10      481.00      408.64     14.98 o 
  -8   2  10    13350.05    13420.01    140.83 o 
  -6   2  10     5252.39     5046.68     60.06 o 
  -4   2  10     9234.56     9490.07    126.62 o 
  -2   2  10     1583.54     1506.92     19.83 o 
   0   2  10     7265.94     7053.06     62.85 o 
   2   2  10    11808.80    12032.50    109.56 o 
   4   2  10     5246.74     4726.98     49.09 o 
   6   2  10     4876.25     5026.81     73.27 o 
   8   2  10     4074.38     4116.73     59.86 o 
  10   2  10     3821.51     3769.89     45.54 o 
  12   2  10     1641.66     1669.49     24.19 o 
  14   2  10     4641.64     4636.81     53.19 o 
  16   2  10      428.80      336.75     15.04 o 
  18   2  10      286.60      328.37     14.77 o 
  20   2  10     2818.63     2919.76     38.07 o 
  22   2  10      953.62      979.43     26.19 o 
  24   2  10      855.30      853.60     29.79 o 
  26   2  10      136.65      127.37     19.79 o 
  28   2  10      267.77      255.57     23.51 o 
 -27   3  10     2425.60     2364.70     48.57 o 
 -25   3  10       91.44      128.59     21.46 o 
 -23   3  10      325.54      310.98     23.11 o 
 -21   3  10      115.97      101.09     16.84 o 
 -19   3  10      663.49      675.39     25.03 o 
 -17   3  10     3054.68     3206.02     41.96 o 
 -15   3  10     2781.69     2853.95     38.20 o 
 -13   3  10     1430.49     1546.11     25.84 o 
 -11   3  10      116.87       78.98     10.79 o 
  -9   3  10     7208.38     7403.32     81.94 o 
  -7   3  10    11685.45    12106.38    129.82 o 
  -5   3  10     8368.79     8828.53    105.57 o 
  -3   3  10     2689.41     2685.22     35.93 o 
  -1   3  10       58.42       34.10      6.94 o 
   1   3  10    11975.59    11798.59    190.29 o 
   3   3  10    21829.50    21821.10    205.87 o 
   5   3  10     3662.92     3524.69     46.96 o 
   7   3  10      786.31      781.71     23.56 o 
   9   3  10      245.75      269.02     19.24 o 
  11   3  10    19557.52    19290.88    208.79 o 
  13   3  10     1601.85     1724.61     28.97 o 
  15   3  10      666.20      877.17     23.75 o 
  17   3  10       79.83       28.37     17.84 o 
  19   3  10      543.18      586.58     27.01 o 
  21   3  10     6188.75     6129.62     96.65 o 
  23   3  10     3140.37     3216.21     61.17 o 
  25   3  10      142.13      136.98     29.81 o 
  27   3  10       94.93       85.83     21.62 o 
 -24   4  10      230.79      231.04     23.83 o 
 -22   4  10      412.86      339.34     32.22 o 
 -20   4  10      403.04      423.16     27.25 o 
 -18   4  10     2227.64     2251.80     47.19 o 
 -16   4  10     2582.17     2629.27     50.76 o 
 -14   4  10      617.59      713.15     27.24 o 
 -12   4  10      624.42      651.84     18.68 o 
 -10   4  10     1211.77     1299.27     25.81 o 
  -8   4  10     4673.77     4747.11     72.08 o 
  -6   4  10     9167.25     9228.28    120.59 o 
  -4   4  10     1197.36     1166.14     26.32 o 
  -2   4  10      437.31      519.38     18.25 o 
   0   4  10     5307.11     5208.42     65.40 o 
   2   4  10     5746.34     5453.23     88.15 o 
   4   4  10     7833.24     7829.01     84.44 o 
   6   4  10      876.15      860.42     26.44 o 
   8   4  10      787.38      754.12     21.19 o 
  10   4  10     1033.62     1009.07     23.50 o 
  12   4  10     4454.17     4456.04     59.19 o 
  14   4  10     3358.25     3287.98     55.08 o 
  16   4  10       59.19       62.77     16.54 o 
  18   4  10     2298.78     2333.40     45.80 o 
  20   4  10      751.31      829.18     29.94 o 
  22   4  10     3119.97     3109.74     57.49 o 
  24   4  10     1304.06     1256.53     37.85 o 
 -19   5  10      941.99      837.44     32.08 o 
 -17   5  10      458.79      468.18     25.67 o 
 -15   5  10     1409.33     1384.33     35.67 o 
 -13   5  10      136.43      189.67     18.12 o 
 -11   5  10     3295.94     3334.27     55.73 o 
  -9   5  10     2138.39     1997.90     39.26 o 
  -7   5  10      784.68      825.85     25.03 o 
  -5   5  10      543.33      582.44     22.36 o 
  -3   5  10      862.55      912.08     23.25 o 
  -1   5  10     3862.07     3871.26     53.03 o 
   1   5  10      427.64      438.73     29.33 o 
   3   5  10     2422.94     2368.30     87.23 o 
   5   5  10     3370.47     3409.60     49.52 o 
   7   5  10     2068.06     2061.49     46.22 o 
   9   5  10     4149.02     4122.66     65.15 o 
  11   5  10       67.01       56.45     16.17 o 
  13   5  10      188.82      201.52     19.00 o 
  15   5  10      996.51      982.60     30.82 o 
  17   5  10     1044.56      995.08     32.25 o 
  19   5  10      143.13      131.01     20.54 o 
 -12   6  10     2660.98     2860.09     89.33 o 
 -10   6  10      454.77      459.91     35.76 o 
  -8   6  10       54.32       63.73     23.62 o 
  -6   6  10      346.19      378.87     26.59 o 
  -4   6  10     2307.33     2614.23     85.04 o 
  -2   6  10     3016.67     3120.50     63.34 o 
   0   6  10     2140.35     2053.72     49.33 o 
   2   6  10     1236.16     1159.73     31.70 o 
   4   6  10       14.20       26.51     16.03 o 
   6   6  10     3406.86     3377.66     58.71 o 
   8   6  10     1984.92     2147.20     44.58 o 
  10   6  10     1418.84     1422.27     36.93 o 
  12   6  10      426.04      440.62     26.47 o 
 -29   1  11        1.25       48.49     17.35 o 
 -27   1  11      351.34      359.98     20.14 o 
 -25   1  11      158.89      169.23     16.72 o 
 -23   1  11      374.67      389.04     17.40 o 
 -21   1  11      346.23      374.43     16.44 o 
 -19   1  11     1627.70     1643.71     26.79 o 
 -17   1  11      120.34      161.10     14.45 o 
 -15   1  11        1.96        3.83     10.52 o 
 -13   1  11     1158.45     1136.57     23.59 o 
 -11   1  11      394.58      404.82     16.40 o 
  -9   1  11      741.79      804.86     18.90 o 
  -7   1  11     4273.71     4226.75     46.57 o 
  -5   1  11     4182.33     3976.15     42.29 o 
  -3   1  11       27.93       18.96     10.44 o 
  -1   1  11     4449.82     4619.59     46.88 o 
   1   1  11     3720.87     4150.35     44.65 o 
   3   1  11      520.24      693.85     30.48 o 
   5   1  11     1111.55      937.39     18.37 o 
   7   1  11     4852.37     5190.09     51.57 o 
   9   1  11     5401.62     5550.24     64.69 o 
  11   1  11      232.04      262.41     13.50 o 
  13   1  11      499.75      494.08     15.15 o 
  15   1  11     1079.73     1104.40     20.33 o 
  17   1  11      219.47      248.16     11.17 o 
  19   1  11       34.87       37.75      8.37 o 
  21   1  11     5896.21     5737.46     60.77 o 
  23   1  11      667.87      718.29     19.24 o 
  25   1  11      244.83      225.94     16.51 o 
  27   1  11      247.11      232.10     18.56 o 
  29   1  11       66.34       28.01     21.14 o 
 -28   2  11       70.84       64.04     17.74 o 
 -26   2  11      157.80      187.35     18.20 o 
 -24   2  11        6.69       22.60     16.48 o 
 -22   2  11      257.55      286.42     32.53 o 
 -20   2  11     1065.87     1040.97     24.43 o 
 -18   2  11      237.16      253.55     16.50 o 
 -16   2  11      619.73      639.08     24.50 o 
 -14   2  11      637.56      611.76     18.41 o 
 -12   2  11      296.61      335.27     12.91 o 
 -10   2  11     1386.69     1261.98     22.62 o 
  -8   2  11      629.94      554.40     17.96 o 
  -6   2  11      374.84      277.13     12.03 o 
  -4   2  11      821.49      862.47     32.10 o 
  -2   2  11      108.91      103.39      7.10 o 
   0   2  11      870.74      879.50     17.40 o 
   2   2  11     2355.99     2310.31     27.92 o 
   4   2  11      164.45      137.98     13.04 o 
   6   2  11      143.36      205.73     13.58 o 
   8   2  11     3871.82     3887.12     56.04 o 
  10   2  11      453.73      467.25     18.25 o 
  12   2  11      169.14      214.12     11.55 o 
  14   2  11     4231.90     3963.24     45.60 o 
  16   2  11      472.03      415.08     15.24 o 
  18   2  11      256.91      279.14     13.02 o 
  20   2  11       18.05        7.07     10.78 o 
  22   2  11      149.03      112.94     15.18 o 
  24   2  11     1183.71     1163.29     33.35 o 
  26   2  11      354.45      320.65     23.36 o 
  28   2  11      160.40      158.61     22.18 o 
 -27   3  11       14.28       30.16     21.06 o 
 -25   3  11      332.67      370.94     25.35 o 
 -23   3  11      830.48      803.42     32.15 o 
 -21   3  11     2088.60     1924.37     38.78 o 
 -19   3  11     2233.76     2044.41     42.70 o 
 -17   3  11       24.42       24.81     10.78 o 
 -15   3  11      159.67      215.80     22.09 o 
 -13   3  11     1499.85     1419.49     25.17 o 
 -11   3  11      117.82      138.40     11.58 o 
  -9   3  11      185.67      186.39     20.21 o 
  -7   3  11      276.77      304.81     14.77 o 
  -5   3  11      570.51      579.27     25.26 o 
  -3   3  11     2359.25     2478.63     34.19 o 
  -1   3  11      143.74      142.70      9.65 o 
   1   3  11     1387.26     1427.98     36.80 o 
   3   3  11     6077.52     6525.22    104.11 o 
   5   3  11     1332.56     1296.83     43.95 o 
   7   3  11     3398.29     3422.04     71.24 o 
   9   3  11       18.35       40.21      8.41 o 
  11   3  11      674.24      695.06     26.07 o 
  13   3  11      579.61      484.11     23.93 o 
  15   3  11      139.89      145.08     13.34 o 
  17   3  11       13.44       -1.17     18.04 o 
  19   3  11       47.04       29.84     17.37 o 
  21   3  11      818.24      868.74     32.17 o 
  23   3  11        3.11       27.72     18.91 o 
  25   3  11        6.74        7.42     19.12 o 
 -24   4  11        0.03        2.74     20.09 o 
 -22   4  11       27.54       24.05     19.06 o 
 -20   4  11     1706.88     1641.03     41.61 o 
 -18   4  11      609.84      551.40     27.72 o 
 -16   4  11       21.63       29.75     16.17 o 
 -14   4  11      183.13      175.68     17.59 o 
 -12   4  11      156.92      231.97     16.32 o 
 -10   4  11       20.77        4.94     11.12 o 
  -8   4  11     1169.82     1145.59     30.29 o 
  -6   4  11     1482.53     1458.25     53.05 o 
  -4   4  11     2623.22     2432.24     47.90 o 
  -2   4  11       13.47       28.46     11.09 o 
   0   4  11     2976.85     2907.32     43.22 o 
   2   4  11        7.89       -8.13      9.83 o 
   4   4  11     4040.88     3913.54     80.97 o 
   6   4  11       26.11        6.35     11.78 o 
   8   4  11      503.71      567.92     19.97 o 
  10   4  11     1275.12     1282.16     26.62 o 
  12   4  11        0.46       -3.86     12.06 o 
  14   4  11      530.56      513.36     24.06 o 
  16   4  11      653.39      622.63     26.08 o 
  18   4  11        0.82        8.66     16.84 o 
  20   4  11       79.17       98.58     19.55 o 
  22   4  11        2.80        9.69     19.51 o 
 -19   5  11      154.19      171.56     24.58 o 
 -17   5  11       21.06       68.67     18.27 o 
 -15   5  11       31.08       80.06     17.39 o 
 -13   5  11      137.26      190.52     18.12 o 
 -11   5  11      114.12      148.51     16.92 o 
  -9   5  11      549.70      535.65     24.12 o 
  -7   5  11        1.95       11.85     15.78 o 
  -5   5  11      307.77      338.88     19.09 o 
  -3   5  11      145.22      182.69     14.36 o 
  -1   5  11        8.67       26.01     12.05 o 
   1   5  11      503.98      483.26     30.03 o 
   3   5  11      540.73      531.46     38.89 o 
   5   5  11      116.71      116.12     14.92 o 
   7   5  11     1310.65     1219.36     27.87 o 
   9   5  11       67.57       93.12     17.16 o 
  11   5  11        2.87       -6.65     15.31 o 
  13   5  11      536.62      564.14     26.01 o 
  15   5  11       31.33       25.07     17.19 o 
  17   5  11      143.37      151.51     20.48 o 
  19   5  11     1764.35     1806.73     43.20 o 
 -12   6  11      430.48      481.26     37.52 o 
 -10   6  11      715.18      784.89     53.17 o 
  -8   6  11      938.15      863.10     40.81 o 
  -6   6  11      522.85      496.32     93.07 o 
  -4   6  11      527.52      498.73     41.12 o 
  -2   6  11      715.99      685.23     52.98 o 
   0   6  11       20.26        1.65     16.85 o 
   2   6  11        2.40       11.85     16.67 o 
   4   6  11      100.70      125.22     18.21 o 
   6   6  11       28.67       33.66     20.56 o 
   8   6  11        5.68       24.82     17.46 o 
  10   6  11       16.13       30.03     18.18 o 
 -30   0  12      195.84      168.46     29.04 o 
 -28   0  12      443.52      469.88     33.35 o 
 -26   0  12     1966.38     2051.05     46.39 o 
 -24   0  12     1069.12     1126.50     30.79 o 
 -22   0  12      151.32      127.74     17.99 o 
 -20   0  12     2913.44     2831.39     58.70 o 
 -18   0  12     1866.33     1760.46     44.64 o 
 -16   0  12      126.03      104.66     21.09 o 
 -14   0  12     3642.32     3668.18    122.70 o 
 -12   0  12       27.59       56.77     10.14 o 
 -10   0  12    19626.39    19965.74    267.53 o 
  -8   0  12     7288.90     6864.86    123.23 o 
  -6   0  12     3934.90     3717.82     61.15 o 
  -4   0  12     1495.55     1725.48     27.35 o 
  -2   0  12     2455.99     3487.74     45.87 o 
   0   0  12    12770.65    12577.04    179.08 o 
   2   0  12    19762.65    20490.20    393.26 o 
   4   0  12     6224.53     6402.30     88.04 o 
   6   0  12       35.15       37.43      9.52 o 
   8   0  12     4364.45     4152.01     78.70 o 
  10   0  12    19970.46    19463.04    391.93 o 
  12   0  12    25313.51    25146.72    385.68 o 
  14   0  12     3106.85     2935.08     49.60 o 
  16   0  12     4942.49     4670.59     71.74 o 
  18   0  12      564.90      593.55     23.05 o 
  20   0  12     2202.26     2189.06     42.79 o 
  22   0  12     2262.39     2231.03     44.54 o 
  24   0  12      664.65      628.89     36.47 o 
  26   0  12      163.14      123.30     26.58 o 
  28   0  12     1355.08     1323.24     51.19 o 
 -29   1  12     2317.94     2382.02     43.85 o 
 -27   1  12     1486.47     1473.57     33.40 o 
 -25   1  12     1591.57     1584.01     33.34 o 
 -23   1  12      554.38      587.13     20.35 o 
 -21   1  12      587.95      585.02     20.52 o 
 -19   1  12      477.02      457.57     17.16 o 
 -17   1  12     4538.18     4533.66     64.21 o 
 -15   1  12     2702.93     2637.24     36.94 o 
 -13   1  12     2439.64     2365.54     36.68 o 
 -11   1  12     4857.73     4831.22     69.86 o 
  -9   1  12     5107.57     4812.43     59.71 o 
  -7   1  12     8191.32     8326.26     85.05 o 
  -5   1  12      229.27      397.96     16.15 o 
  -3   1  12      777.64      663.81     13.86 o 
  -1   1  12    10142.57    10386.97     93.67 o 
   1   1  12    10985.13    10239.01    101.36 o 
   3   1  12    16060.77    16855.18    163.39 o 
   5   1  12     2566.32     2484.64     34.25 o 
   7   1  12      815.74      823.87     20.70 o 
   9   1  12    13592.07    13495.96    146.01 o 
  11   1  12    18965.40    18516.37    197.13 o 
  13   1  12     6072.18     6042.49     61.39 o 
  15   1  12     3120.42     3204.33     45.45 o 
  17   1  12      504.83      541.12     25.51 o 
  19   1  12       27.85       35.48     10.53 o 
  21   1  12     1543.36     1589.67     26.04 o 
  23   1  12      566.83      542.68     18.30 o 
  25   1  12       38.06       17.74     14.29 o 
  27   1  12     1673.97     1653.79     41.84 o 
  29   1  12      707.68      697.55     33.14 o 
 -28   2  12      425.98      451.91     23.56 o 
 -26   2  12     1668.51     1667.96     35.71 o 
 -24   2  12     1510.26     1559.90     36.10 o 
 -22   2  12     5313.52     5273.54     78.76 o 
 -20   2  12      389.26      435.67     18.36 o 
 -18   2  12     2504.73     2455.92     42.19 o 
 -16   2  12     1617.65     1625.04     27.47 o 
 -14   2  12     1730.50     1849.82     29.45 o 
 -12   2  12     5494.13     5756.38     62.74 o 
 -10   2  12     3105.07     3173.76     43.40 o 
  -8   2  12     2000.19     1960.32     31.74 o 
  -6   2  12     5416.70     5189.13     63.83 o 
  -4   2  12    15926.60    15917.36    162.90 o 
  -2   2  12     5764.98     5426.97     57.10 o 
   0   2  12     7345.56     7309.34     66.43 o 
   2   2  12     2764.25     2767.29     30.90 o 
   4   2  12     2425.02     2354.50     34.28 o 
   6   2  12    13871.42    14221.81    160.38 o 
   8   2  12    12875.60    13110.03    145.92 o 
  10   2  12       84.68      100.85     12.91 o 
  12   2  12     5271.61     5299.14     58.76 o 
  14   2  12     2620.98     2755.46     33.63 o 
  16   2  12     5761.68     5670.75     59.26 o 
  18   2  12     2654.13     2652.10     33.93 o 
  20   2  12     1176.48     1130.81     23.04 o 
  22   2  12       68.06       63.77     17.59 o 
  24   2  12     2369.12     2456.00     48.16 o 
  26   2  12      588.36      585.00     28.74 o 
  28   2  12       56.00       52.79     20.94 o 
 -27   3  12      219.84      206.57     24.80 o 
 -25   3  12      312.81      317.07     25.38 o 
 -23   3  12     1615.94     1663.91     42.88 o 
 -21   3  12     2184.44     2113.92     41.12 o 
 -19   3  12      616.60      601.71     24.64 o 
 -17   3  12      238.26      202.78     13.38 o 
 -15   3  12     1992.02     2051.75     31.67 o 
 -13   3  12     6668.09     6609.65     75.57 o 
 -11   3  12     3023.31     2960.33     39.51 o 
  -9   3  12      725.58      709.95     23.30 o 
  -7   3  12      933.85      997.46     20.94 o 
  -5   3  12     5206.46     5466.62     69.96 o 
  -3   3  12    25259.81    24924.38    284.16 o 
  -1   3  12     1645.15     1445.33     27.18 o 
   1   3  12      470.71      518.51     14.78 o 
   3   3  12       32.79       24.97      8.54 o 
   5   3  12     9036.11     9051.74    159.34 o 
   7   3  12      886.04      926.65     22.42 o 
   9   3  12      268.41      311.79     13.57 o 
  11   3  12       15.84       37.97     10.15 o 
  13   3  12       22.50       36.64     12.06 o 
  15   3  12    12163.32    12502.46    140.22 o 
  17   3  12     2481.73     2407.90     77.09 o 
  19   3  12     3031.39     2836.23     72.77 o 
  21   3  12      415.27      392.85     26.47 o 
  23   3  12     2552.91     2673.22     51.82 o 
  25   3  12     1796.89     1928.68     44.82 o 
 -22   4  12      434.35      410.10     25.97 o 
 -20   4  12      534.83      584.50     29.27 o 
 -18   4  12      133.64      135.28     19.21 o 
 -16   4  12      326.71      413.80     24.22 o 
 -14   4  12     3565.26     3614.97     62.21 o 
 -12   4  12     3933.14     3826.46     60.75 o 
 -10   4  12     2364.84     2332.72     37.20 o 
  -8   4  12      207.71      268.76     20.30 o 
  -6   4  12     3401.47     3214.85     52.22 o 
  -4   4  12     2742.62     2554.16     49.82 o 
  -2   4  12     5342.57     5529.53     69.96 o 
   0   4  12     2240.82     2165.97     34.22 o 
   2   4  12      292.07      356.02     15.73 o 
   4   4  12      746.41      775.85     24.58 o 
   6   4  12      126.61      139.35     13.93 o 
   8   4  12      846.53      853.14     25.18 o 
  10   4  12      441.62      352.39     17.51 o 
  12   4  12      957.05     1017.63     24.84 o 
  14   4  12      998.30      952.15     29.24 o 
  16   4  12     3272.51     3197.83     55.75 o 
  18   4  12     2010.79     1881.87     41.65 o 
  20   4  12      570.57      568.99     28.73 o 
  22   4  12     1864.98     1770.34     43.30 o 
 -19   5  12      747.89      841.27     37.85 o 
 -17   5  12     2886.46     3037.26     66.31 o 
 -15   5  12     1399.26     1329.40     41.96 o 
 -13   5  12      475.58      469.56     25.42 o 
 -11   5  12     1617.27     1642.11     36.96 o 
  -9   5  12     2811.46     2753.58     56.82 o 
  -7   5  12     2802.15     2731.49     80.95 o 
  -5   5  12      954.58      895.26     24.30 o 
  -3   5  12      286.03      274.71     20.53 o 
  -1   5  12     2087.67     2116.27     41.53 o 
   1   5  12     1896.80     1916.45     48.68 o 
   3   5  12     2871.24     2819.99     56.56 o 
   5   5  12     1131.41     1198.89     35.53 o 
   7   5  12     1383.81     1336.19     29.67 o 
   9   5  12     2284.27     2370.53     45.84 o 
  11   5  12      915.82      848.60     29.23 o 
  13   5  12      589.34      609.78     27.06 o 
  15   5  12      134.49      149.00     20.02 o 
  17   5  12      783.10      835.58     31.64 o 
 -10   6  12      345.16      393.70     34.49 o 
  -8   6  12      347.09      316.94     49.08 o 
  -6   6  12      518.05      548.08    139.30 o 
  -4   6  12      518.03      481.52     39.99 o 
  -2   6  12      115.68       99.72     23.29 o 
   0   6  12     2209.26     2166.83     52.34 o 
   2   6  12     3531.77     3546.18     86.93 o 
   4   6  12     1800.26     1774.84     62.22 o 
   6   6  12     1314.20     1236.29     53.41 o 
   8   6  12      769.73      801.81     34.85 o 
 -29   1  13      130.51      146.39     19.44 o 
 -27   1  13        3.80       15.28     16.81 o 
 -25   1  13      842.14      839.68     26.49 o 
 -23   1  13      459.60      447.01     19.25 o 
 -21   1  13     1531.14     1442.13     28.55 o 
 -19   1  13      443.27      433.59     18.82 o 
 -17   1  13      188.88      181.59     15.76 o 
 -15   1  13     1995.68     2041.83     34.43 o 
 -13   1  13      822.04      763.32     21.81 o 
 -11   1  13     1215.06     1117.81     31.57 o 
  -9   1  13       79.95      110.84     11.88 o 
  -7   1  13       62.12       64.82      8.65 o 
  -5   1  13      460.26      439.64     13.64 o 
  -3   1  13     4556.40     4539.58     47.03 o 
  -1   1  13     1496.46     1443.83     19.19 o 
   1   1  13     5274.78     5697.12     54.72 o 
   3   1  13     2276.89     2347.49     29.61 o 
   5   1  13       55.88       73.61      8.21 o 
   7   1  13      801.89      797.44     16.85 o 
   9   1  13      614.10      606.78     29.64 o 
  11   1  13     3389.66     3314.90     44.45 o 
  13   1  13     9560.33     9498.93     98.49 o 
  15   1  13      272.90      294.94     12.95 o 
  17   1  13      463.59      465.45     16.09 o 
  19   1  13      191.78      179.67     12.34 o 
  21   1  13       64.71       73.44     11.91 o 
  23   1  13     1010.70     1002.03     22.39 o 
  25   1  13      877.83      843.31     24.90 o 
  27   1  13      920.53      965.83     35.42 o 
 -28   2  13       56.37       23.85     17.99 o 
 -26   2  13      547.17      550.27     24.66 o 
 -24   2  13      158.00      140.79     18.63 o 
 -22   2  13        3.71       -4.42     15.95 o 
 -20   2  13       28.20       23.71     12.82 o 
 -18   2  13      100.64      115.67     12.84 o 
 -16   2  13      797.51      800.53     21.00 o 
 -14   2  13      957.37      922.98     21.60 o 
 -12   2  13      353.32      342.58     18.63 o 
 -10   2  13       10.00        9.28      9.93 o 
  -8   2  13      130.43      136.37     12.87 o 
  -6   2  13     2932.55     3226.52     39.88 o 
  -4   2  13     4737.42     4647.97     48.49 o 
  -2   2  13     5690.87     5309.96     57.19 o 
   0   2  13     1941.74     1836.69     23.80 o 
   2   2  13      503.89      474.86     15.12 o 
   4   2  13     2655.99     2822.48     37.16 o 
   6   2  13     1074.91     1135.00     22.66 o 
   8   2  13      743.46      755.78     22.07 o 
  10   2  13       16.36       32.43     13.86 o 
  12   2  13     3946.88     3752.20     45.09 o 
  14   2  13       12.47       20.74      9.50 o 
  16   2  13     1764.87     1683.53     25.57 o 
  18   2  13     2010.77     1947.66     31.82 o 
  20   2  13      415.11      374.33     15.96 o 
  22   2  13     1183.99     1185.95     33.34 o 
  24   2  13       62.08       60.66     19.01 o 
  26   2  13      368.33      375.63     25.46 o 
 -25   3  13      759.39      692.77     32.88 o 
 -23   3  13      565.51      562.91     30.24 o 
 -21   3  13       69.28      100.02     17.55 o 
 -19   3  13       36.86        9.12     15.30 o 
 -17   3  13       90.10       80.57     12.62 o 
 -15   3  13        1.01        5.14     11.34 o 
 -13   3  13      557.03      561.14     18.91 o 
 -11   3  13        1.26       32.21     12.40 o 
  -9   3  13      749.65      826.37     24.55 o 
  -7   3  13       49.92       45.89     10.89 o 
  -5   3  13     1143.89     1097.84     24.75 o 
  -3   3  13     1347.85     1359.81     68.55 o 
  -1   3  13     1321.67     1331.45     36.83 o 
   1   3  13      997.89      879.38     21.14 o 
   3   3  13       81.97      113.84     20.40 o 
   5   3  13      103.86      123.71     14.68 o 
   7   3  13     3154.51     2978.56     50.01 o 
   9   3  13      788.08      786.65     31.18 o 
  11   3  13      370.06      381.44     19.35 o 
  13   3  13     1109.42     1043.00     24.05 o 
  15   3  13      803.19      817.01     31.51 o 
  17   3  13      349.33      347.94     25.45 o 
  19   3  13       51.28       73.21     20.68 o 
  21   3  13       17.19        7.24     17.81 o 
  23   3  13      312.83      341.66     23.75 o 
  25   3  13      154.06      148.33     21.73 o 
 -22   4  13        0.06       26.59     19.87 o 
 -20   4  13       86.70       73.85     19.51 o 
 -18   4  13        4.19       12.42     17.33 o 
 -16   4  13      250.20      296.95     21.18 o 
 -14   4  13        0.92       14.64     14.33 o 
 -12   4  13      352.62      388.47     19.28 o 
 -10   4  13      701.41      634.70     23.58 o 
  -8   4  13      522.64      464.78     21.40 o 
  -6   4  13     1222.92     1248.08     29.69 o 
  -4   4  13      398.11      383.82     20.43 o 
  -2   4  13     1043.22     1022.51     34.07 o 
   0   4  13       28.88       51.24     13.40 o 
   2   4  13      390.34      394.63     21.71 o 
   4   4  13     3042.38     2921.82     48.57 o 
   6   4  13     3343.21     3354.98     53.93 o 
   8   4  13      626.18      606.39     23.42 o 
  10   4  13      391.66      363.46     18.06 o 
  12   4  13     1276.48     1206.18     27.17 o 
  14   4  13      109.35       74.38     17.33 o 
  16   4  13       97.36      107.56     18.46 o 
  18   4  13     1920.59     1914.57     42.66 o 
  20   4  13      787.22      763.83     31.06 o 
  22   4  13      527.34      541.87     30.14 o 
 -17   5  13      224.44      323.46     27.53 o 
 -15   5  13      240.40      253.42     24.89 o 
 -13   5  13      126.77      144.40     21.19 o 
 -11   5  13      731.59      783.20     38.38 o 
  -9   5  13      643.47      722.25     24.91 o 
  -7   5  13      648.16      705.74     29.05 o 
  -5   5  13      495.47      471.18     20.60 o 
  -3   5  13      148.44      183.25     19.54 o 
  -1   5  13     1387.19     1302.05     46.69 o 
   1   5  13     1221.40     1202.07     48.73 o 
   3   5  13        2.27      -10.45     18.18 o 
   5   5  13        0.52       -3.55     18.51 o 
   7   5  13      595.51      623.70     39.24 o 
   9   5  13       99.14      123.42     20.61 o 
  11   5  13       49.35       31.22     17.19 o 
  13   5  13      161.50      165.39     20.09 o 
  15   5  13      626.08      664.17     29.20 o 
  17   5  13      565.77      519.88     28.95 o 
  -8   6  13      789.78      876.11     69.67 o 
  -6   6  13        5.89       17.34     29.80 o 
  -4   6  13       33.46       17.48     28.99 o 
  -2   6  13       20.98       -7.81     22.08 o 
   0   6  13       38.63       32.97     22.80 o 
   2   6  13      172.28      180.09     20.50 o 
   4   6  13       33.34       48.46     35.34 o 
   6   6  13      132.48      119.05     26.49 o 
 -28   0  14      627.18      582.44     49.10 o 
 -26   0  14      179.92      170.43     24.66 o 
 -24   0  14     1949.63     2114.02     52.88 o 
 -22   0  14      265.18      267.63     24.13 o 
 -20   0  14     3338.83     3324.53     90.49 o 
 -18   0  14      197.72      194.34     21.08 o 
 -16   0  14     4332.08     4151.86    139.06 o 
 -14   0  14     3828.67     3881.64     79.93 o 
 -12   0  14      912.91      947.37     28.25 o 
 -10   0  14      151.23      189.81     38.71 o 
  -8   0  14       84.00       50.82     12.65 o 
  -6   0  14    15572.46    15449.92    173.63 o 
  -4   0  14    33271.37    34371.65    381.52 o 
  -2   0  14     9268.21     9721.79    111.50 o 
   0   0  14     1324.77     1476.96     31.38 o 
   2   0  14     6420.93     6238.89     87.14 o 
   4   0  14    21367.75    20718.11    266.95 o 
   6   0  14    12826.96    12522.76    165.74 o 
   8   0  14     5592.45     5538.46     91.01 o 
  10   0  14     3396.32     3386.59     62.39 o 
  12   0  14       26.45       49.99     25.31 o 
  14   0  14      525.09      460.95     28.65 o 
  16   0  14     3299.69     3093.96     65.80 o 
  18   0  14      400.68      346.56     20.21 o 
  20   0  14      262.93      317.75     19.78 o 
  22   0  14     3850.57     3908.50     83.21 o 
  24   0  14     5115.04     5129.59    103.02 o 
  26   0  14      729.00      775.69     41.80 o 
  28   0  14      698.16      720.89     43.59 o 
 -27   1  14      349.29      374.37     21.71 o 
 -25   1  14      392.99      435.16     22.38 o 
 -23   1  14      575.81      556.45     20.54 o 
 -21   1  14      521.73      544.78     22.72 o 
 -19   1  14      491.52      489.19     21.13 o 
 -17   1  14     2538.01     2567.79     40.65 o 
 -15   1  14     4859.79     4734.19     62.93 o 
 -13   1  14     4971.61     4936.82     64.60 o 
 -11   1  14      361.41      350.38     17.50 o 
  -9   1  14     1524.62     1466.01     25.09 o 
  -7   1  14     3687.19     3484.49     40.77 o 
  -5   1  14     6108.56     5602.88     57.00 o 
  -3   1  14     6058.69     6071.30     60.97 o 
  -1   1  14     6081.04     6207.89     72.01 o 
   1   1  14     1807.13     1803.88     22.89 o 
   3   1  14    15431.18    15022.74    147.13 o 
   5   1  14    13971.17    13929.86    165.35 o 
   7   1  14     3475.53     3511.07     43.97 o 
   9   1  14     2266.81     2382.91     33.66 o 
  11   1  14      496.68      467.61     23.87 o 
  13   1  14      339.88      405.19     26.66 o 
  15   1  14     3082.06     3030.49     36.51 o 
  17   1  14     2053.46     2105.42     29.38 o 
  19   1  14       30.87       22.96     11.35 o 
  21   1  14     2461.26     2455.65     33.81 o 
  23   1  14     1132.06     1130.68     23.66 o 
  25   1  14     1575.26     1549.67     36.51 o 
  27   1  14     1681.97     1792.51     40.98 o 
 -26   2  14       40.10       41.52     17.98 o 
 -24   2  14       68.86       79.07     18.13 o 
 -22   2  14      777.64      863.78     28.42 o 
 -20   2  14      856.48      846.85     23.21 o 
 -18   2  14     4456.95     4428.49     55.86 o 
 -16   2  14     2641.31     2627.61     37.84 o 
 -14   2  14      168.01      199.72     14.67 o 
 -12   2  14     3101.32     3124.10     41.04 o 
 -10   2  14     6187.47     6277.65     72.18 o 
  -8   2  14     4611.88     4420.58     52.12 o 
  -6   2  14     5766.46     5718.40     58.64 o 
  -4   2  14       95.26      102.60      9.67 o 
  -2   2  14       83.79       76.40      8.95 o 
   0   2  14     4186.05     4214.62     49.00 o 
   2   2  14     4065.68     4071.81     45.84 o 
   4   2  14       43.57       56.33      9.91 o 
   6   2  14    14764.63    14580.65    154.30 o 
   8   2  14     3873.78     4127.62     51.39 o 
  10   2  14    11018.33    11065.19    132.30 o 
  12   2  14     6603.96     6521.60     70.99 o 
  14   2  14     1698.88     1576.21     24.47 o 
  16   2  14     6450.03     6247.14     65.13 o 
  18   2  14     3845.27     4044.12     46.62 o 
  20   2  14     3012.28     2984.06     41.31 o 
  22   2  14      105.99       95.44     18.66 o 
  24   2  14     1166.70     1206.77     36.48 o 
  26   2  14      351.50      355.07     24.98 o 
 -25   3  14      108.98      106.83     22.68 o 
 -23   3  14       30.86       21.82     19.73 o 
 -21   3  14      980.95      968.85     30.09 o 
 -19   3  14     3257.60     3284.44     54.04 o 
 -17   3  14     1636.01     1604.41     29.07 o 
 -15   3  14      346.38      350.23     21.02 o 
 -13   3  14     3350.96     3280.80     48.19 o 
 -11   3  14     1987.60     2001.86     34.53 o 
  -9   3  14    14184.13    13694.78    159.96 o 
  -7   3  14     2257.86     2297.52     32.86 o 
  -5   3  14       48.19       59.28     12.46 o 
  -3   3  14     2412.16     2471.52     38.98 o 
  -1   3  14     1130.98     1155.11     25.03 o 
   1   3  14      980.25      935.43     28.89 o 
   3   3  14      598.13      557.19     23.15 o 
   5   3  14      279.21      323.18     17.35 o 
   7   3  14      240.12      306.20     17.26 o 
   9   3  14    13522.11    13430.92    164.71 o 
  11   3  14     1777.03     1706.49     33.63 o 
  13   3  14     4441.19     4061.94     54.40 o 
  15   3  14     1064.43     1035.33     25.07 o 
  17   3  14     2726.90     2702.65     46.69 o 
  19   3  14     4142.89     4220.51     74.22 o 
  21   3  14      953.00      950.55     34.98 o 
  23   3  14        8.80        0.03     18.84 o 
 -22   4  14      328.97      366.52     31.17 o 
 -20   4  14     1108.15     1225.81     38.44 o 
 -18   4  14      456.93      435.02     27.57 o 
 -16   4  14     1662.54     1606.63     40.04 o 
 -14   4  14      531.14      560.18     23.77 o 
 -12   4  14     1723.52     1707.41     32.48 o 
 -10   4  14     2007.96     1975.31     34.96 o 
  -8   4  14      934.26      951.98     26.76 o 
  -6   4  14     2768.20     2516.41     44.83 o 
  -4   4  14     1516.99     1570.61     31.05 o 
  -2   4  14     4042.64     3988.87     62.54 o 
   0   4  14     2154.82     2220.32     37.50 o 
   2   4  14     2259.71     2311.77     47.08 o 
   4   4  14       33.63       36.79     15.15 o 
   6   4  14      408.03      523.29     35.50 o 
   8   4  14     1406.58     1422.90     37.24 o 
  10   4  14     1389.90     1397.22     29.50 o 
  12   4  14     1554.21     1491.22     30.66 o 
  14   4  14      348.94      325.12     21.31 o 
  16   4  14      793.38      694.87     28.42 o 
  18   4  14     1503.94     1516.38     38.45 o 
  20   4  14     1945.37     2150.58     47.34 o 
 -15   5  14      538.91      536.53     35.57 o 
 -13   5  14       43.22       38.07     26.12 o 
 -11   5  14       65.99       84.41     19.96 o 
  -9   5  14      169.41      183.55     17.09 o 
  -7   5  14      752.81      741.79     27.69 o 
  -5   5  14     3550.46     3693.72    116.54 o 
  -3   5  14      937.83      955.96     30.30 o 
  -1   5  14     3906.07     4046.48     65.13 o 
   1   5  14      702.17      603.79     30.59 o 
   3   5  14     1368.26     1473.80     40.63 o 
   5   5  14     2192.59     2157.54     50.52 o 
   7   5  14     1344.48     1389.32     34.69 o 
   9   5  14     1022.02     1069.95     37.13 o 
  11   5  14     1457.59     1493.18     37.84 o 
  13   5  14      408.64      403.46     24.51 o 
  15   5  14     1010.05      951.40     33.24 o 
  -4   6  14     1030.29      981.36     45.96 o 
  -2   6  14      735.80      738.22     37.33 o 
   0   6  14      873.26      885.81     37.52 o 
   2   6  14     1754.98     1779.53     60.54 o 
   4   6  14     2168.05     2198.44     67.37 o 
 -27   1  15     1625.49     1587.83     39.59 o 
 -25   1  15      364.04      364.76     31.59 o 
 -23   1  15        8.24        4.47     14.28 o 
 -21   1  15        3.02       15.18     14.62 o 
 -19   1  15        0.13       -4.55     13.94 o 
 -17   1  15      777.29      749.79     22.90 o 
 -15   1  15     1307.60     1246.34     27.24 o 
 -13   1  15      529.26      547.75     25.73 o 
 -11   1  15     1012.69      997.63     24.19 o 
  -9   1  15     6895.46     6984.03     77.71 o 
  -7   1  15     7567.51     7788.74     81.25 o 
  -5   1  15        2.22       -6.35      8.97 o 
  -3   1  15        0.38       16.40      8.92 o 
  -1   1  15      760.25      833.59     18.50 o 
   1   1  15     5023.43     4854.24     48.48 o 
   3   1  15       10.54       39.06      9.17 o 
   5   1  15     4431.91     4341.16     78.82 o 
   7   1  15     4964.47     4809.34     53.94 o 
   9   1  15     1506.20     1340.96     29.62 o 
  11   1  15     5666.73     5422.85     73.95 o 
  13   1  15      109.89      136.15     15.76 o 
  15   1  15      282.13      297.16     13.03 o 
  17   1  15     2741.80     2614.50     34.21 o 
  19   1  15      299.96      320.47     14.55 o 
  21   1  15     1218.11     1237.62     24.18 o 
  23   1  15       12.91        2.97     13.68 o 
  25   1  15     1170.83     1168.62     33.50 o 
 -26   2  15       17.83        9.25     17.70 o 
 -24   2  15        2.10       -1.24     17.25 o 
 -22   2  15     1361.03     1297.92     33.30 o 
 -20   2  15       10.54        4.61     17.98 o 
 -18   2  15       28.68       63.95     14.60 o 
 -16   2  15        5.92       22.19     13.60 o 
 -14   2  15       21.59       24.65     13.10 o 
 -12   2  15      307.10      338.14     17.24 o 
 -10   2  15     2463.29     2565.05     35.99 o 
  -8   2  15     8921.16     8703.82     94.72 o 
  -6   2  15      407.61      339.25     14.76 o 
  -4   2  15     1146.04     1152.16     21.31 o 
  -2   2  15     2119.25     2196.35     27.22 o 
   0   2  15     1450.90     1473.47     21.89 o 
   2   2  15      792.82      827.65     18.43 o 
   4   2  15      111.58      163.64     11.40 o 
   6   2  15    12554.04    11911.09    132.23 o 
   8   2  15     1629.87     1512.80     27.46 o 
  10   2  15     1442.46     1469.64     34.34 o 
  12   2  15     1139.92     1091.67     24.55 o 
  14   2  15      556.85      555.26     17.17 o 
  16   2  15      181.45      228.40     12.92 o 
  18   2  15      414.08      424.90     17.00 o 
  20   2  15     1314.71     1365.22     32.18 o 
  22   2  15        4.65       -2.90     17.59 o 
  24   2  15      217.45      176.11     21.80 o 
 -23   3  15       52.40       52.93     21.02 o 
 -21   3  15        4.73       -9.78     17.14 o 
 -19   3  15      143.14      156.44     18.64 o 
 -17   3  15      102.60       98.54     15.06 o 
 -15   3  15      121.53      137.42     15.03 o 
 -13   3  15      354.55      325.68     18.00 o 
 -11   3  15       62.03       58.57     13.54 o 
  -9   3  15      124.02      192.52     25.11 o 
  -7   3  15      871.81      913.01     27.22 o 
  -5   3  15      452.09      381.06     15.47 o 
  -3   3  15     1161.10     1008.17     24.37 o 
  -1   3  15      156.07      171.91     14.87 o 
   1   3  15      615.96      637.74     22.49 o 
   3   3  15      689.91      718.17     22.27 o 
   5   3  15        0.30        6.64     15.09 o 
   7   3  15      438.11      443.81     21.85 o 
   9   3  15       83.63       82.64     16.89 o 
  11   3  15      395.98      435.91     39.05 o 
  13   3  15      151.79      145.69     14.40 o 
  15   3  15        3.72        6.21     13.07 o 
  17   3  15     1154.35     1121.44     30.56 o 
  19   3  15       34.68       25.10     20.07 o 
  21   3  15      148.96      140.59     27.10 o 
  23   3  15       32.11       20.70     22.08 o 
 -20   4  15      139.06      121.16     21.51 o 
 -18   4  15      132.93      161.30     20.54 o 
 -16   4  15       12.22       26.43     20.74 o 
 -14   4  15      302.92      314.73     25.00 o 
 -12   4  15     1033.43      973.30     25.66 o 
 -10   4  15       62.46       50.72     13.82 o 
  -8   4  15      416.41      465.08     27.84 o 
  -6   4  15       82.88       75.43     13.97 o 
  -4   4  15      286.04      323.50     19.93 o 
  -2   4  15     2409.60     2250.42     42.85 o 
   0   4  15     1272.96     1305.91     41.13 o 
   2   4  15       41.63       16.98     15.72 o 
   4   4  15      727.93      688.08     26.14 o 
   6   4  15     2104.64     2000.52     47.55 o 
   8   4  15      111.35       89.09     19.02 o 
  10   4  15     1091.13     1098.53     32.28 o 
  12   4  15     1076.80     1042.75     26.81 o 
  14   4  15      374.75      391.50     23.54 o 
  16   4  15      863.96      844.35     30.63 o 
  18   4  15        3.38        8.46     18.82 o 
 -15   5  15        0.67      -17.45     26.78 o 
 -13   5  15       96.40      108.79     27.92 o 
 -11   5  15      101.65      134.11     27.56 o 
  -9   5  15       17.01       45.50     18.80 o 
  -7   5  15      315.00      386.07     49.22 o 
  -5   5  15     1641.06     1642.99     41.12 o 
  -3   5  15      346.61      340.21     22.20 o 
  -1   5  15      380.58      365.12     41.76 o 
   1   5  15       43.62       24.48     20.58 o 
   3   5  15       44.17       83.25     21.11 o 
   5   5  15     1266.59     1194.70     37.49 o 
   7   5  15      895.69      864.73     33.53 o 
   9   5  15       34.11       54.66     20.51 o 
  11   5  15     1245.09     1246.47     41.29 o 
  13   5  15        0.58      -15.67     18.43 o 
 -26   0  16       90.96       73.52     24.58 o 
 -24   0  16     1191.29     1214.40     45.65 o 
 -22   0  16     1548.48     1520.32     44.51 o 
 -20   0  16     4019.90     4137.37     80.74 o 
 -18   0  16     1746.66     1708.21     45.28 o 
 -16   0  16      170.81      199.85     39.38 o 
 -14   0  16      476.50      491.60     31.44 o 
 -12   0  16     3841.11     3700.42     77.92 o 
 -10   0  16     9492.43     9687.61    173.98 o 
  -8   0  16      617.74      583.56     43.40 o 
  -6   0  16     3390.86     3524.30     46.22 o 
  -4   0  16    16151.90    16694.25    188.16 o 
  -2   0  16    12974.93    12997.29    160.28 o 
   0   0  16    15719.62    16081.56    197.00 o 
   2   0  16     1163.23     1171.62     33.01 o 
   4   0  16     1879.56     1715.14     35.28 o 
   6   0  16     4659.64     4702.58     71.04 o 
   8   0  16    14475.87    14044.00    211.84 o 
  10   0  16      420.72      365.53     24.00 o 
  12   0  16      901.98      825.55     31.21 o 
  14   0  16      479.78      523.77     43.53 o 
  16   0  16     1643.05     1682.79     37.35 o 
  18   0  16     6505.95     6362.33    117.60 o 
  20   0  16       86.95      116.23     23.00 o 
  22   0  16      397.04      350.49     28.96 o 
  24   0  16     1421.98     1451.03     50.59 o 
  26   0  16     3969.40     4206.60     92.85 o 
 -27   1  16      642.95      672.58     30.67 o 
 -25   1  16      691.18      659.65     29.36 o 
 -23   1  16     1338.27     1316.06     29.94 o 
 -21   1  16     1686.05     1713.57     35.35 o 
 -19   1  16     1084.10     1082.94     33.14 o 
 -17   1  16      160.32      192.96     16.27 o 
 -15   1  16     2965.92     3009.67     45.90 o 
 -13   1  16     3542.04     3451.49     61.11 o 
 -11   1  16     4940.28     4904.35     58.19 o 
  -9   1  16     2332.79     2301.12     35.77 o 
  -7   1  16     1611.96     1733.51     28.72 o 
  -5   1  16      136.36      129.34     10.73 o 
  -3   1  16     6987.77     6531.74     66.24 o 
  -1   1  16     9096.74     9273.78    111.54 o 
   1   1  16     3104.54     3110.12     36.21 o 
   3   1  16     5545.49     5544.29     58.20 o 
   5   1  16      856.96      848.10     20.01 o 
   7   1  16     1743.28     1684.98     30.09 o 
   9   1  16     1868.69     1654.75     32.89 o 
  11   1  16     1024.80     1003.06     29.04 o 
  13   1  16       77.87      108.13     15.72 o 
  15   1  16     5365.01     5177.01     61.01 o 
  17   1  16     4115.40     4261.03     48.68 o 
  19   1  16     1986.33     1969.20     29.83 o 
  21   1  16      950.86     1018.14     22.84 o 
  23   1  16      625.21      664.16     27.05 o 
  25   1  16     2105.91     2216.68     44.63 o 
 -24   2  16      881.57      840.71     34.20 o 
 -22   2  16     2519.65     2528.06     53.20 o 
 -20   2  16      225.71      225.52     22.03 o 
 -18   2  16     2508.70     2532.76     42.17 o 
 -16   2  16     3713.58     3666.20     55.64 o 
 -14   2  16     1550.77     1560.67     31.11 o 
 -12   2  16     4357.14     4322.11     59.68 o 
 -10   2  16       78.97       94.11     11.76 o 
  -8   2  16      950.11      885.07     19.68 o 
  -6   2  16     1423.23     1340.11     20.90 o 
  -4   2  16      453.69      422.40     19.50 o 
  -2   2  16       19.01       24.51      9.42 o 
   0   2  16     4953.76     4893.25     57.14 o 
   2   2  16     1488.34     1612.68     24.94 o 
   4   2  16      721.96      783.23     19.81 o 
   6   2  16     1884.75     1779.81     29.40 o 
   8   2  16       40.57       60.62     12.48 o 
  10   2  16     7961.29     7676.28     94.65 o 
  12   2  16     4421.68     4366.35     69.44 o 
  14   2  16     4137.65     4191.33     47.52 o 
  16   2  16      704.40      638.61     18.43 o 
  18   2  16      900.00      928.56     23.47 o 
  20   2  16     1994.73     1987.70     38.86 o 
  22   2  16     4220.13     4420.57     65.33 o 
  24   2  16     1990.18     2220.37     47.81 o 
 -23   3  16      540.06      513.37     31.18 o 
 -21   3  16      263.93      210.22     23.58 o 
 -19   3  16     2067.76     2081.55     47.12 o 
 -17   3  16      761.50      801.32     25.14 o 
 -15   3  16     3587.29     3442.12     51.75 o 
 -13   3  16     1974.44     1908.35     35.30 o 
 -11   3  16      119.92      131.01     14.95 o 
  -9   3  16     5121.75     5012.13     67.28 o 
  -7   3  16     1236.65     1256.46     24.42 o 
  -5   3  16     1719.01     1629.13     25.97 o 
  -3   3  16     1234.20     1330.91     28.07 o 
  -1   3  16      495.33      467.76     21.77 o 
   1   3  16     1995.07     2047.40     33.68 o 
   3   3  16    11362.39    11263.77    132.21 o 
   5   3  16     1691.97     1683.41     32.30 o 
   7   3  16     1137.88     1025.97     26.22 o 
   9   3  16      979.86      971.74     28.55 o 
  11   3  16     5174.76     5063.70     74.75 o 
  13   3  16     6875.22     6825.50     80.47 o 
  15   3  16     1224.82     1349.30     27.92 o 
  17   3  16       89.61       55.68     17.25 o 
  19   3  16      416.82      440.15     24.41 o 
  21   3  16     2098.94     2030.94     49.84 o 
 -18   4  16      379.29      397.56     29.87 o 
 -16   4  16      842.28      867.91     37.82 o 
 -14   4  16       61.92       68.24     21.03 o 
 -12   4  16     1199.77     1135.29     28.05 o 
 -10   4  16     1410.14     1413.51     30.47 o 
  -8   4  16     3221.15     3329.75     55.04 o 
  -6   4  16     4311.05     4332.42     54.30 o 
  -4   4  16     3157.15     3074.98     47.88 o 
  -2   4  16      454.54      440.88     39.68 o 
   0   4  16     3424.08     3645.80     59.76 o 
   2   4  16     5758.37     5839.76     85.28 o 
   4   4  16     3626.92     3539.21     58.34 o 
   6   4  16     2984.51     2987.46     63.48 o 
   8   4  16     1262.40     1229.92     36.29 o 
  10   4  16     1001.99      978.95     33.36 o 
  12   4  16     2948.49     2923.16     62.47 o 
  14   4  16     1316.76     1350.13     36.32 o 
  16   4  16       56.06       53.45     20.77 o 
  18   4  16      200.19      174.97     21.12 o 
 -13   5  16       53.74       71.07     28.04 o 
 -11   5  16     1124.95     1052.89    100.68 o 
  -9   5  16      534.37      614.72     34.05 o 
  -7   5  16     3581.90     3681.52     61.28 o 
  -5   5  16     1080.32     1165.07     34.01 o 
  -3   5  16      939.77      958.70     31.71 o 
  -1   5  16     2301.34     2228.12     55.23 o 
   1   5  16       46.98       67.43     21.56 o 
   3   5  16      563.59      603.29     35.50 o 
   5   5  16     1027.62      985.07     36.13 o 
   7   5  16     1519.98     1493.69     58.44 o 
   9   5  16     2920.58     2850.12     71.71 o 
  11   5  16     1095.35     1117.34     40.41 o 
 -25   1  17       84.96       75.47     20.64 o 
 -23   1  17      211.72      231.81     18.30 o 
 -21   1  17       63.95       69.94     19.93 o 
 -19   1  17      614.77      627.44     28.59 o 
 -17   1  17      448.90      430.35     21.02 o 
 -15   1  17      970.41      955.20     25.88 o 
 -13   1  17     2043.75     2051.91     42.81 o 
 -11   1  17       50.21       52.53     12.28 o 
  -9   1  17     2353.92     2392.02     43.06 o 
  -7   1  17     1334.25     1332.09     22.45 o 
  -5   1  17     1666.00     1578.02     23.93 o 
  -3   1  17     1133.87     1171.36     21.87 o 
  -1   1  17     3671.16     3477.81     39.64 o 
   1   1  17       57.68       80.45     10.18 o 
   3   1  17     2390.36     2244.38     28.52 o 
   5   1  17    12783.52    12583.24    121.76 o 
   7   1  17     3643.15     3397.12     44.68 o 
   9   1  17      120.43      112.13     14.56 o 
  11   1  17     1267.20     1174.91     28.90 o 
  13   1  17      517.21      523.73     23.01 o 
  15   1  17     1333.52     1289.89     26.19 o 
  17   1  17      563.61      597.00     20.90 o 
  19   1  17     1982.19     1994.06     33.96 o 
  21   1  17      155.31      139.57     15.48 o 
  23   1  17      169.76      162.96     19.04 o 
 -24   2  17      194.52      210.13     24.84 o 
 -22   2  17        4.02       26.28     20.43 o 
 -20   2  17      274.20      275.89     23.62 o 
 -18   2  17      203.01      206.41     17.62 o 
 -16   2  17      403.92      472.22     21.88 o 
 -14   2  17     6887.12     6716.16     86.49 o 
 -12   2  17      831.81      882.15     25.08 o 
 -10   2  17      546.74      508.40     21.24 o 
  -8   2  17      817.69      762.31     19.07 o 
  -6   2  17      199.06      191.23     10.88 o 
  -4   2  17       28.61       33.66      9.58 o 
  -2   2  17      408.80      411.92     15.37 o 
   0   2  17     7548.07     7298.07     70.21 o 
   2   2  17      469.45      440.70     16.08 o 
   4   2  17     1957.71     1814.47     27.29 o 
   6   2  17      466.42      455.18     17.98 o 
   8   2  17     1770.06     1573.99     30.67 o 
  10   2  17      264.24      336.42     18.12 o 
  12   2  17      161.80      157.54     18.85 o 
  14   2  17     2122.79     2117.24     38.20 o 
  16   2  17      270.41      266.65     14.99 o 
  18   2  17      169.02      155.84     15.17 o 
  20   2  17      729.96      764.24     27.38 o 
  22   2  17      236.74      267.43     26.44 o 
 -21   3  17        6.05       -6.34     28.09 o 
 -19   3  17      233.07      214.59     23.07 o 
 -17   3  17      359.39      338.09     23.71 o 
 -15   3  17      216.55      250.13     17.80 o 
 -13   3  17       76.00       88.98     15.21 o 
 -11   3  17       17.00       18.66     13.85 o 
  -9   3  17       57.85       54.63     14.25 o 
  -7   3  17      264.69      221.08     13.65 o 
  -5   3  17        6.82        5.38     11.26 o 
  -3   3  17      660.86      623.57     26.44 o 
  -1   3  17      168.04      193.87     20.96 o 
   1   3  17     1717.09     1756.21     35.53 o 
   3   3  17      551.80      609.29     19.82 o 
   5   3  17      494.50      490.14     19.20 o 
   7   3  17       11.57       21.41     12.91 o 
   9   3  17       49.53       48.07     16.80 o 
  11   3  17      200.14      214.74     19.52 o 
  13   3  17       68.50       26.66     15.40 o 
  15   3  17       40.36       38.21     18.31 o 
  17   3  17        3.62       -8.74     16.97 o 
  19   3  17        7.85       -8.25     17.98 o 
  21   3  17       72.68       50.04     19.87 o 
 -18   4  17       17.45       17.60     23.12 o 
 -16   4  17       55.20       29.75     21.77 o 
 -14   4  17      347.15      371.36     28.42 o 
 -12   4  17        2.65       40.36     14.45 o 
 -10   4  17     1232.79     1288.89     29.85 o 
  -8   4  17      423.20      403.81     21.31 o 
  -6   4  17      149.83      141.72     15.91 o 
  -4   4  17       27.53        3.25     16.87 o 
  -2   4  17      160.87      219.33     20.07 o 
   0   4  17     2125.73     2097.72     42.34 o 
   2   4  17      567.00      545.46     25.37 o 
   4   4  17      141.57      205.61     20.17 o 
   6   4  17      153.65      224.29     22.56 o 
   8   4  17       33.41       14.55     17.86 o 
  10   4  17      280.71      278.81     23.24 o 
  12   4  17       45.36       26.59     19.54 o 
  14   4  17      213.75      227.64     24.22 o 
  16   4  17        1.13      -15.66     19.36 o 
 -11   5  17       43.22       43.67     27.10 o 
  -9   5  17       18.01       21.74     22.85 o 
  -7   5  17      228.86      249.47     28.78 o 
  -5   5  17      342.10      350.65     30.77 o 
  -3   5  17      260.35      259.20     42.70 o 
  -1   5  17     2628.29     2548.17     83.87 o 
   1   5  17     1484.15     1467.17     48.15 o 
   3   5  17       28.33       20.96     21.55 o 
   5   5  17      390.76      348.58     32.70 o 
   7   5  17      161.38      221.61     25.64 o 
   9   5  17      782.64      852.17     49.84 o 
 -24   0  18     1168.09     1119.05     42.15 o 
 -22   0  18      100.02      118.82     23.86 o 
 -20   0  18     1799.11     1743.33     48.48 o 
 -18   0  18     4592.38     4603.67     88.52 o 
 -16   0  18      679.85      677.18     35.62 o 
 -14   0  18     1385.32     1524.89    168.17 o 
 -12   0  18      590.34      597.39     33.38 o 
 -10   0  18     2769.21     2728.12     54.46 o 
  -8   0  18      662.50      597.71     27.56 o 
  -6   0  18    15089.52    14731.83    182.05 o 
  -4   0  18      100.11       71.85     15.00 o 
  -2   0  18     5747.84     5604.67     75.55 o 
   0   0  18    11692.44    11309.60    142.02 o 
   2   0  18    12803.96    12421.02    155.32 o 
   4   0  18     4546.47     4362.27     76.10 o 
   6   0  18       86.38       86.73     17.14 o 
   8   0  18     3172.89     3195.44     61.45 o 
  10   0  18     4640.66     4498.93     80.28 o 
  12   0  18    14416.81    13859.80    212.01 o 
  14   0  18      536.96      635.10     31.08 o 
  16   0  18       36.91       42.15     16.75 o 
  18   0  18      745.36      794.45     29.76 o 
  20   0  18     6264.35     6501.93     98.02 o 
  22   0  18     3865.84     3962.71     68.50 o 
  24   0  18       85.97       69.31     21.15 o 
 -25   1  18     1209.33     1224.56     36.50 o 
 -23   1  18      238.50      227.84     19.03 o 
 -21   1  18     1908.23     1859.65     38.12 o 
 -19   1  18     1107.06     1112.36     35.39 o 
 -17   1  18     1111.65     1168.96     28.94 o 
 -15   1  18      835.86      869.11     25.86 o 
 -13   1  18      201.51      286.83     38.10 o 
 -11   1  18       91.56       93.36     13.33 o 
  -9   1  18     5431.95     5416.39     64.00 o 
  -7   1  18     4149.84     4295.62     47.37 o 
  -5   1  18      816.64      797.03     18.29 o 
  -3   1  18     2968.93     2855.93     34.93 o 
  -1   1  18      788.75      848.65     16.13 o 
   1   1  18     8493.13     7958.64     80.00 o 
   3   1  18     4932.32     4599.82     48.05 o 
   5   1  18     1917.18     1926.87     27.82 o 
   7   1  18      249.68      317.98     15.69 o 
   9   1  18     3727.75     3610.63     47.96 o 
  11   1  18     3139.49     3392.78     52.93 o 
  13   1  18     1491.26     1448.84     33.22 o 
  15   1  18      565.91      568.37     22.22 o 
  17   1  18     1795.92     1919.42     32.75 o 
  19   1  18     3786.26     3846.69     51.26 o 
  21   1  18     2444.07     2537.74     39.93 o 
  23   1  18      435.45      413.43     26.91 o 
 -22   2  18     1538.49     1536.27     42.93 o 
 -20   2  18      411.50      440.62     22.60 o 
 -18   2  18     2856.73     2840.70     46.70 o 
 -16   2  18     1702.59     1711.38     34.56 o 
 -14   2  18     2848.73     2826.27     45.79 o 
 -12   2  18     2817.52     2774.80     44.77 o 
 -10   2  18      571.36      586.33     26.29 o 
  -8   2  18     1722.52     1667.52     29.86 o 
  -6   2  18     3813.86     3745.40     40.85 o 
  -4   2  18     6975.17     6787.49     66.31 o 
  -2   2  18      933.27      948.52     18.76 o 
   0   2  18      432.99      396.09     14.66 o 
   2   2  18      436.94      463.87     17.53 o 
   4   2  18      224.95      239.75     15.91 o 
   6   2  18     3901.70     3851.91     49.92 o 
   8   2  18     3208.16     3496.10     50.81 o 
  10   2  18      957.12     1091.89     27.25 o 
  12   2  18      339.01      380.42     19.73 o 
  14   2  18     1073.10     1115.03     28.28 o 
  16   2  18     4690.79     4856.98     65.31 o 
  18   2  18     1800.86     1871.01     36.20 o 
  20   2  18      735.71      747.18     32.59 o 
  22   2  18       21.25       11.24     20.99 o 
 -21   3  18      643.31      663.21     36.48 o 
 -19   3  18      364.73      364.98     25.90 o 
 -17   3  18      151.59      169.29     22.17 o 
 -15   3  18     2612.59     2613.34     44.25 o 
 -13   3  18     3250.77     3309.55     50.89 o 
 -11   3  18     2539.63     2335.23     40.52 o 
  -9   3  18      703.33      667.12     22.13 o 
  -7   3  18      604.88      569.99     18.95 o 
  -5   3  18     2180.68     2263.69     32.69 o 
  -3   3  18     7292.97     7480.76    123.58 o 
  -1   3  18      968.58      907.88     24.25 o 
   1   3  18      654.96      644.95     35.76 o 
   3   3  18      331.16      364.12     22.19 o 
   5   3  18     5958.00     6023.14     78.20 o 
   7   3  18     7490.31     7535.82     86.94 o 
   9   3  18     1939.68     1983.97     36.69 o 
  11   3  18       13.36      -15.58     19.63 o 
  13   3  18      760.07      795.13     29.29 o 
  15   3  18     6784.28     6972.44     90.24 o 
  17   3  18     2127.40     2160.03     50.12 o 
  19   3  18      634.77      629.68     28.15 o 
 -16   4  18      195.70      198.48     25.72 o 
 -14   4  18     1370.95     1435.27     45.69 o 
 -12   4  18     2540.43     2673.39     45.00 o 
 -10   4  18     1286.71     1278.83     30.33 o 
  -8   4  18       14.25        6.17     14.91 o 
  -6   4  18     1408.05     1464.79     31.12 o 
  -4   4  18     1811.17     1809.53     34.27 o 
  -2   4  18     1069.98     1020.89     31.48 o 
   0   4  18     2151.91     2141.99     43.39 o 
   2   4  18     1463.31     1551.23     37.02 o 
   4   4  18     3353.39     3325.39     57.58 o 
   6   4  18     5314.66     5500.53     83.08 o 
   8   4  18     1646.95     1551.10     42.22 o 
  10   4  18      123.05      132.39     22.27 o 
  12   4  18     1177.60     1162.36     37.58 o 
  14   4  18      799.83      896.33     35.65 o 
  -7   5  18     1878.09     1730.06     40.83 o 
  -5   5  18      290.41      303.56     20.31 o 
  -3   5  18      876.82      875.10     57.13 o 
  -1   5  18      664.86      662.38     39.11 o 
   1   5  18     2134.83     2080.20     51.83 o 
   3   5  18     2107.13     1927.53     56.74 o 
   5   5  18      356.79      349.85     28.32 o 
   7   5  18       19.73       45.84     28.36 o 
 -23   1  19        8.62       11.27     17.09 o 
 -21   1  19      250.52      259.38     20.61 o 
 -19   1  19      383.83      391.30     30.07 o 
 -17   1  19      425.94      410.35     21.49 o 
 -15   1  19     3505.18     3439.01     50.92 o 
 -13   1  19      848.78      844.06     23.23 o 
 -11   1  19      632.51      621.33     19.74 o 
  -9   1  19      315.81      376.46     17.76 o 
  -7   1  19     2887.84     2817.35     35.09 o 
  -5   1  19      459.81      479.01     17.02 o 
  -3   1  19      301.34      320.47     13.70 o 
  -1   1  19     2041.96     2028.78     25.22 o 
   1   1  19     1061.76     1029.10     18.76 o 
   3   1  19      711.54      800.17     20.32 o 
   5   1  19     3787.89     3393.98     40.85 o 
   7   1  19     1502.46     1489.83     25.13 o 
   9   1  19     1803.71     1798.02     33.65 o 
  11   1  19        1.10       12.42     13.06 o 
  13   1  19     1069.28     1184.94     30.94 o 
  15   1  19       38.47       24.33     14.24 o 
  17   1  19      345.88      363.16     17.72 o 
  19   1  19       31.79       59.09     14.34 o 
  21   1  19      448.38      448.93     21.14 o 
 -22   2  19      142.39      133.26     23.65 o 
 -20   2  19     1053.15      984.88     29.59 o 
 -18   2  19        1.10        1.52     15.98 o 
 -16   2  19      272.56      317.69     19.62 o 
 -14   2  19       35.46       33.14     16.45 o 
 -12   2  19       66.85       63.50     16.68 o 
 -10   2  19       81.13       86.07     16.35 o 
  -8   2  19       73.93       58.15     13.94 o 
  -6   2  19     2082.69     2082.22     31.88 o 
  -4   2  19      588.85      598.93     18.55 o 
  -2   2  19      509.68      477.30     15.91 o 
   0   2  19      156.02      172.30     14.85 o 
   2   2  19     2841.73     2790.75     35.44 o 
   4   2  19       77.67       73.66     13.19 o 
   6   2  19     1036.50     1013.58     33.77 o 
   8   2  19     1514.31     1435.35     30.43 o 
  10   2  19       15.67       26.71     14.89 o 
  12   2  19     1252.04     1171.88     34.56 o 
  14   2  19      582.41      543.93     23.11 o 
  16   2  19        7.37       -8.29     16.19 o 
  18   2  19      754.40      747.44     26.22 o 
  20   2  19        5.51        0.80     19.98 o 
 -19   3  19      166.08      187.41     24.11 o 
 -17   3  19       76.56       63.05     21.24 o 
 -15   3  19      233.01      250.67     19.05 o 
 -13   3  19      281.62      306.35     19.01 o 
 -11   3  19      214.49      303.45     24.46 o 
  -9   3  19       10.51       22.39     14.58 o 
  -7   3  19      155.36      124.00     13.26 o 
  -5   3  19       24.04       16.68     12.15 o 
  -3   3  19       65.71       67.95     14.29 o 
  -1   3  19      231.82      228.04     20.39 o 
   1   3  19       68.60       65.31     16.78 o 
   3   3  19       76.86       78.19     16.82 o 
   5   3  19      111.87      144.51     17.97 o 
   7   3  19        2.50        9.93     17.08 o 
   9   3  19       23.11        4.69     17.89 o 
  11   3  19        4.47       -6.39     20.27 o 
  13   3  19        0.15       -4.20     21.45 o 
  15   3  19      135.65      128.81     22.84 o 
  17   3  19      115.61      115.88     23.25 o 
 -14   4  19       15.56        2.44     21.60 o 
 -12   4  19       49.88       48.17     16.39 o 
 -10   4  19      393.88      398.23     22.40 o 
  -8   4  19       72.06       88.61     19.26 o 
  -6   4  19      147.04      167.00     17.12 o 
  -4   4  19        5.54       -9.93     15.23 o 
  -2   4  19      458.58      445.07     21.97 o 
   0   4  19       23.41       28.23     17.77 o 
   2   4  19       37.15       71.45     18.29 o 
   4   4  19     1424.11     1443.02     37.12 o 
   6   4  19       32.92       28.18     17.70 o 
   8   4  19      239.52      211.02     23.93 o 
  10   4  19      495.49      525.12     31.32 o 
  12   4  19      245.00      232.73     26.29 o 
  -3   5  19       58.37       89.94     25.11 o 
  -1   5  19      184.63      196.97     26.22 o 
   1   5  19        0.34        9.46     23.48 o 
 -22   0  20        9.76        1.14     23.51 o 
 -20   0  20      273.66      229.56     27.50 o 
 -18   0  20      237.63      255.37     32.88 o 
 -16   0  20      473.35      490.65     35.13 o 
 -14   0  20      643.77      681.26     31.40 o 
 -12   0  20     6675.02     6610.05    109.10 o 
 -10   0  20      732.74      707.68     30.97 o 
  -8   0  20      296.99      290.00     23.70 o 
  -6   0  20     8288.97     7797.64    124.09 o 
  -4   0  20     3778.65     3593.12     53.20 o 
  -2   0  20    12126.37    11739.70    174.49 o 
   0   0  20      748.92      751.74     41.75 o 
   2   0  20       60.80      105.61     16.69 o 
   4   0  20     1706.75     1687.74     34.05 o 
   6   0  20     4267.45     4080.44     86.94 o 
   8   0  20      939.66      976.69     33.77 o 
  10   0  20       49.10       40.70     19.15 o 
  12   0  20     2630.09     2780.73     59.33 o 
  14   0  20    12105.00    12157.80    196.59 o 
  16   0  20     3371.98     3382.45     59.99 o 
  18   0  20       40.50       41.03     18.46 o 
  20   0  20      388.78      406.51     24.95 o 
 -21   1  20      523.79      549.95     26.35 o 
 -19   1  20      169.58      144.93     22.73 o 
 -17   1  20      138.59      117.51     17.70 o 
 -15   1  20     2380.38     2391.61     42.63 o 
 -13   1  20     2831.48     2764.49     44.85 o 
 -11   1  20     1634.91     1571.37     27.70 o 
  -9   1  20     4482.74     4291.59     51.17 o 
  -7   1  20      733.30      747.02     18.78 o 
  -5   1  20     7933.43     7740.20     78.54 o 
  -3   1  20     2526.60     2376.78     31.67 o 
  -1   1  20     1149.60     1124.23     21.44 o 
   1   1  20      588.33      599.71     15.73 o 
   3   1  20     3462.36     3416.46     41.39 o 
   5   1  20     4210.05     4507.98     51.04 o 
   7   1  20     1629.33     1628.71     29.57 o 
   9   1  20      229.68      271.22     17.41 o 
  11   1  20      660.69      726.15     22.88 o 
  13   1  20     3257.73     3241.48     46.88 o 
  15   1  20     2789.96     2873.45     44.07 o 
  17   1  20     1919.98     1990.06     31.24 o 
  19   1  20       11.30        0.22     14.33 o 
  21   1  20      154.46      145.00     19.21 o 
 -20   2  20      864.54      841.82     35.31 o 
 -18   2  20     2243.45     2187.11     41.67 o 
 -16   2  20     1220.61     1264.40     36.36 o 
 -14   2  20      794.75      788.65     26.29 o 
 -12   2  20     1998.81     2083.41     39.21 o 
 -10   2  20     4453.62     4455.87     65.34 o 
  -8   2  20     3299.72     3226.93     45.59 o 
  -6   2  20     1574.49     1569.98     29.38 o 
  -4   2  20     1425.73     1360.84     29.62 o 
  -2   2  20      342.90      370.34     28.88 o 
   0   2  20     8606.79     8426.34     81.17 o 
   2   2  20     6083.52     6166.75     69.98 o 
   4   2  20      719.12      822.66     21.81 o 
   6   2  20     1311.13     1338.14     24.70 o 
   8   2  20      541.99      627.71     23.15 o 
  10   2  20     4651.71     4592.20     63.97 o 
  12   2  20     1772.42     1699.65     34.81 o 
  14   2  20      484.24      505.48     23.73 o 
  16   2  20       74.70       55.63     17.92 o 
  18   2  20      258.27      243.60     28.20 o 
 -17   3  20     1996.19     1962.63     48.42 o 
 -15   3  20      136.86      155.30     17.96 o 
 -13   3  20      239.11      235.78     18.78 o 
 -11   3  20      834.92      805.90     25.10 o 
  -9   3  20     3037.38     3003.10     45.20 o 
  -7   3  20      796.53      766.81     21.27 o 
  -5   3  20     2189.84     2081.99     32.28 o 
  -3   3  20      178.46      242.76     19.70 o 
  -1   3  20     3172.59     3162.75     46.64 o 
   1   3  20     4574.26     4635.94     61.19 o 
   3   3  20     2902.36     2733.86     48.65 o 
   5   3  20       47.48       38.57     19.00 o 
   7   3  20      794.79      829.46     28.56 o 
   9   3  20     6262.32     6238.95     99.70 o 
  11   3  20     2696.77     2701.43     55.18 o 
  13   3  20      489.25      463.87     27.21 o 
  15   3  20       83.82       41.03     26.52 o 
 -12   4  20      634.15      697.12     24.90 o 
 -10   4  20      481.49      529.49     35.07 o 
  -8   4  20       12.49        6.55     18.58 o 
  -6   4  20       25.73       14.96     15.80 o 
  -4   4  20       75.58       50.54     16.83 o 
  -2   4  20      630.59      643.94     24.79 o 
   0   4  20     2447.91     2498.19     51.51 o 
   2   4  20      864.98      849.14     30.71 o 
   4   4  20      237.02      235.63     22.54 o 
   6   4  20      683.64      704.71     32.43 o 
   8   4  20     1386.61     1349.23     41.63 o 
  10   4  20     3330.07     3467.49     87.57 o 
 -21   1  21      176.49      192.90     21.42 o 
 -19   1  21      400.64      396.65     27.66 o 
 -17   1  21       55.85       46.99     17.74 o 
 -15   1  21       63.92       71.57     17.51 o 
 -13   1  21       70.73       70.85     15.89 o 
 -11   1  21     1143.90     1168.83     45.50 o 
  -9   1  21      310.44      327.55     16.36 o 
  -7   1  21      175.92      199.63     16.51 o 
  -5   1  21      324.08      371.87     15.77 o 
  -3   1  21     1652.48     1654.82     26.22 o 
  -1   1  21       19.01        8.24     11.15 o 
   1   1  21      773.83      743.11     19.60 o 
   3   1  21      101.66      154.80     13.09 o 
   5   1  21      293.88      282.82     14.56 o 
   7   1  21     1128.12     1073.19     23.95 o 
   9   1  21        3.43       -0.89     12.70 o 
  11   1  21     1953.29     1991.29     37.60 o 
  13   1  21      183.51      189.96     17.39 o 
  15   1  21      242.73      256.35     18.26 o 
  17   1  21     1853.50     1961.35     31.72 o 
  19   1  21       42.05       62.68     14.61 o 
 -18   2  21       31.10       20.35     17.68 o 
 -16   2  21      156.81      141.46     18.68 o 
 -14   2  21      198.18      191.15     18.77 o 
 -12   2  21        1.94       -3.27     14.82 o 
 -10   2  21        0.12        2.88     16.28 o 
  -8   2  21      851.37      823.66     24.52 o 
  -6   2  21       54.40       59.71     15.26 o 
  -4   2  21        0.46      -13.77     12.74 o 
  -2   2  21       70.81       63.92     12.80 o 
   0   2  21      509.90      544.03     20.13 o 
   2   2  21     1932.42     1948.62     31.80 o 
   4   2  21      103.23      130.11     14.14 o 
   6   2  21      578.75      552.62     20.14 o 
   8   2  21      320.08      330.03     18.13 o 
  10   2  21      537.09      560.48     23.80 o 
  12   2  21      176.09      166.38     18.14 o 
  14   2  21      222.32      230.43     19.71 o 
  16   2  21     1400.41     1368.35     31.41 o 
 -15   3  21      182.95      216.29     19.62 o 
 -13   3  21        1.59        3.39     16.14 o 
 -11   3  21       12.21       14.68     15.56 o 
  -9   3  21      133.98      139.75     16.68 o 
  -7   3  21      455.80      466.15     19.16 o 
  -5   3  21     1623.06     1573.84     30.69 o 
  -3   3  21     1759.13     1708.47     37.62 o 
  -1   3  21     2116.62     2045.79     36.24 o 
   1   3  21      203.38      256.15     17.92 o 
   3   3  21       18.28       23.48     15.47 o 
   5   3  21      319.29      335.70     21.63 o 
   7   3  21       47.43       48.02     18.03 o 
   9   3  21        3.60       17.42     19.80 o 
  11   3  21       38.54       65.84     21.28 o 
  13   3  21       50.28       45.23     21.63 o 
  -8   4  21      134.64      139.40     21.32 o 
  -6   4  21        5.63        3.96     16.79 o 
  -4   4  21      608.52      556.13     24.71 o 
  -2   4  21      852.05      833.71     27.12 o 
   0   4  21       21.10       23.91     16.71 o 
   2   4  21      390.81      399.69     26.18 o 
   4   4  21      247.82      253.22     23.67 o 
   6   4  21      202.06      168.84     24.46 o 
   8   4  21       73.98       84.54     23.10 o 
 -20   0  22     2712.84     2601.34     65.89 o 
 -18   0  22     7010.02     6912.38    165.97 o 
 -16   0  22     2206.84     2145.56     52.42 o 
 -14   0  22     1265.52     1265.18     40.16 o 
 -12   0  22     5052.83     4916.41     99.89 o 
 -10   0  22     1503.69     1514.39     42.69 o 
  -8   0  22     4711.47     4602.13     82.61 o 
  -6   0  22      277.58      268.47     24.44 o 
  -4   0  22       18.76       28.25     20.72 o 
  -2   0  22     1749.31     1764.52     44.60 o 
   0   0  22      896.46     1012.77     38.30 o 
   2   0  22       52.95       35.25     14.57 o 
   4   0  22       60.37       36.18     15.24 o 
   6   0  22      464.42      460.79     25.52 o 
   8   0  22    10610.25    10884.66    199.42 o 
  10   0  22     2558.44     2557.00     56.79 o 
  12   0  22       98.37       65.06     21.70 o 
  14   0  22       10.48       10.59     21.63 o 
  16   0  22     1944.52     1999.35     53.49 o 
  18   0  22     2267.19     2165.73     48.51 o 
 -19   1  22     1246.44     1248.10     41.69 o 
 -17   1  22      587.72      556.94     30.87 o 
 -15   1  22     2339.98     2211.98     43.33 o 
 -13   1  22      416.32      421.08     20.71 o 
 -11   1  22     4868.41     4762.04     61.35 o 
  -9   1  22     2862.98     2741.59     42.07 o 
  -7   1  22     1257.32     1256.67     27.06 o 
  -5   1  22      694.99      700.59     22.21 o 
  -3   1  22      652.96      660.17     18.64 o 
  -1   1  22     1350.18     1441.22     27.24 o 
   1   1  22      549.60      550.26     18.48 o 
   3   1  22      740.45      701.95     20.65 o 
   5   1  22     1146.79     1134.79     24.92 o 
   7   1  22     4530.19     4475.45     59.71 o 
   9   1  22     2520.72     2500.63     37.87 o 
  11   1  22     1524.96     1616.99     30.47 o 
  13   1  22       60.58       63.04     17.08 o 
  15   1  22      136.47      123.52     17.35 o 
  17   1  22     2489.81     2569.06     37.40 o 
 -16   2  22      277.98      288.10     23.62 o 
 -14   2  22     1053.74     1038.56     28.37 o 
 -12   2  22      636.74      673.78     25.13 o 
 -10   2  22      259.65      293.17     20.65 o 
  -8   2  22      337.31      353.29     20.34 o 
  -6   2  22     4503.54     4416.80     51.96 o 
  -4   2  22     5510.89     5277.06     59.38 o 
  -2   2  22     1274.14     1279.52     26.62 o 
   0   2  22     3808.20     3618.84     50.99 o 
   2   2  22     1898.82     2006.14     35.54 o 
   4   2  22     3275.90     3187.83     47.21 o 
   6   2  22     1740.26     1657.09     30.13 o 
   8   2  22      349.74      362.16     19.15 o 
  10   2  22      771.89      711.45     24.39 o 
  12   2  22     1093.66     1105.32     28.87 o 
  14   2  22     2095.64     2292.51     43.27 o 
 -13   3  22      430.09      398.55     23.74 o 
 -11   3  22      329.83      330.11     20.23 o 
  -9   3  22      279.26      293.82     19.27 o 
  -7   3  22     2141.86     2123.23     36.30 o 
  -5   3  22     2175.54     2180.59     36.66 o 
  -3   3  22     3554.39     3490.93     96.30 o 
  -1   3  22       97.10       82.77     16.50 o 
   1   3  22     1056.22     1104.83     28.29 o 
   3   3  22     3189.00     3092.13     47.85 o 
   5   3  22     3474.51     3521.92     52.06 o 
   7   3  22      463.53      466.49     25.92 o 
   9   3  22        9.98       -7.29     20.64 o 
  11   3  22      522.40      501.26     30.40 o 
  -4   4  22      628.66      609.82     25.94 o 
  -2   4  22       53.83       48.86     17.67 o 
   0   4  22       78.02       77.78     18.06 o 
   2   4  22      614.48      539.71     25.48 o 
 -17   1  23        6.12        3.14     20.64 o 
 -15   1  23     2335.41     2286.82     45.58 o 
 -13   1  23       76.42       80.34     17.16 o 
 -11   1  23      148.29      165.64     17.71 o 
  -9   1  23      353.23      373.73     19.88 o 
  -7   1  23      666.45      647.25     24.85 o 
  -5   1  23      806.08      779.92     23.59 o 
  -3   1  23      585.71      573.44     21.52 o 
  -1   1  23      302.64      282.75     17.61 o 
   1   1  23      287.44      252.98     14.83 o 
   3   1  23      244.43      258.97     16.04 o 
   5   1  23     1058.75     1114.35     25.25 o 
   7   1  23       48.87       69.74     15.14 o 
   9   1  23      667.57      581.35     23.08 o 
  11   1  23     1191.79     1173.10     27.17 o 
  13   1  23      129.52       99.45     18.63 o 
  15   1  23     1121.46     1049.71     31.73 o 
 -14   2  23       28.29       22.89     17.17 o 
 -12   2  23       87.44      107.50     17.58 o 
 -10   2  23      710.29      639.28     28.22 o 
  -8   2  23        0.93      -23.10     15.40 o 
  -6   2  23      196.34      197.32     17.56 o 
  -4   2  23      942.13      985.09     24.71 o 
  -2   2  23      117.16      134.51     15.24 o 
   0   2  23     1273.75     1317.23     29.49 o 
   2   2  23      233.39      250.84     17.91 o 
   4   2  23     1534.07     1519.76     32.09 o 
   6   2  23      892.77      886.88     26.48 o 
   8   2  23      232.63      249.87     20.24 o 
  10   2  23     1336.39     1366.85     31.30 o 
  12   2  23       69.67       77.90     18.82 o 
  -9   3  23        0.67      -12.53     18.43 o 
  -7   3  23      959.11      902.42     44.41 o 
  -5   3  23       56.77       99.74     17.68 o 
  -3   3  23       69.85       78.55     19.18 o 
  -1   3  23        4.52       11.88     16.19 o 
   1   3  23       48.46       60.41     17.27 o 
   3   3  23      178.31      182.05     18.31 o 
   5   3  23       39.56       60.80     16.97 o 
   7   3  23      223.92      238.18     21.48 o 
 -14   0  24     2105.12     2112.33     64.38 o 
 -12   0  24      718.11      682.70     65.99 o 
 -10   0  24      943.60      933.99     36.80 o 
  -8   0  24     1097.68     1089.85     38.03 o 
  -6   0  24     1200.51     1247.47     40.84 o 
  -4   0  24       54.86       36.82     20.64 o 
  -2   0  24      418.99      420.20     28.36 o 
   0   0  24     1714.00     1482.23     43.01 o 
   2   0  24     6296.89     6271.08    107.56 o 
   4   0  24     1395.89     1452.09     42.86 o 
   6   0  24      287.93      286.67     30.33 o 
   8   0  24       46.30       69.43     21.72 o 
  10   0  24     1484.17     1394.71     51.81 o 
  12   0  24     7120.56     7251.02    143.27 o 
 -15   1  24      799.70      814.99     31.35 o 
 -13   1  24      275.51      273.53     24.87 o 
 -11   1  24      729.54      674.04     26.13 o 
  -9   1  24      838.61      785.03     25.82 o 
  -7   1  24     1080.34     1097.77     28.11 o 
  -5   1  24      334.93      407.09     22.08 o 
  -3   1  24      266.61      273.62     20.45 o 
  -1   1  24      366.64      402.76     19.98 o 
   1   1  24     2490.70     2314.98     38.37 o 
   3   1  24     2136.99     2057.53     33.75 o 
   5   1  24     1812.20     1823.66     31.93 o 
   7   1  24       87.73       74.43     15.82 o 
   9   1  24      722.45      660.81     24.51 o 
  11   1  24     2417.25     2374.71     41.55 o 
  13   1  24     2396.82     2482.66     43.17 o 
 -12   2  24      571.01      545.22     25.43 o 
 -10   2  24      296.85      302.73     28.82 o 
  -8   2  24       24.91       -4.71     16.47 o 
  -6   2  24      307.09      299.21     21.43 o 
  -4   2  24     1356.61     1363.80     33.29 o 
  -2   2  24     2477.54     2466.16     44.24 o 
   0   2  24     1749.15     1756.76     38.70 o 
   2   2  24     1266.94     1216.42     30.18 o 
   4   2  24      626.46      582.92     24.25 o 
   6   2  24     1691.99     1712.37     34.89 o 
   8   2  24     1514.54     1560.17     36.23 o 
  10   2  24      340.06      381.59     23.37 o 
  -5   3  24      979.95     1082.46     35.23 o 
  -3   3  24     2278.38     2258.66     46.03 o 
  -1   3  24     3030.74     3093.14     55.49 o 
   1   3  24      806.67      833.70     48.28 o 
   3   3  24       58.24       73.82     17.79 o 
 -11   1  25      840.23      781.70     27.26 o 
  -9   1  25      928.91      853.97     27.06 o 
  -7   1  25        5.82       -4.50     19.30 o 
  -5   1  25       29.37       37.75     18.06 o 
  -3   1  25       90.78      105.56     18.76 o 
  -1   1  25      786.08      756.76     27.37 o 
   1   1  25      410.21      421.22     22.74 o 
   3   1  25     1180.69     1223.26     31.35 o 
   5   1  25      782.36      788.46     27.56 o 
   7   1  25      197.18      235.55     18.67 o 
   9   1  25     2064.29     2280.43     40.61 o 
  -8   2  25       13.05        7.61     18.93 o 
  -6   2  25      428.74      454.52     24.32 o 
  -4   2  25       47.29       56.16     18.75 o 
  -2   2  25      276.89      294.30     22.06 o 
   0   2  25      366.29      414.77     31.11 o 
   2   2  25      421.40      494.81     27.31 o 
   4   2  25      734.82      805.98     26.86 o 
   6   2  25       57.66       86.03     19.16 o 
  -8   0  26      116.60      111.18     30.62 o 
  -6   0  26     1949.97     1805.74     48.94 o 
  -4   0  26     2824.11     2576.79     62.24 o 
  -2   0  26     2208.74     2106.10     54.80 o 
   0   0  26       12.57        5.11     22.98 o 
   2   0  26      500.58      604.18     34.37 o 
   4   0  26      910.49      792.24     45.51 o 
   6   0  26     4919.53     4887.77    107.50 o 
  -7   1  26     1077.79     1086.86     47.45 o 
  -5   1  26     2694.42     2594.52     46.78 o 
  -3   1  26     1388.05     1370.92     34.17 o 
  -1   1  26      678.44      722.70     28.10 o 
   1   1  26       28.24       32.13     18.36 o 
   3   1  26     1042.58     1025.23     33.64 o 
   5   1  26     2602.48     2601.76     56.66 o 
                                                 
